# Supplementary material for: Identification and predictive machine learning models construction of gut microbiota associated with lymph node metastasis in colorectal cancer
Source: mSystems. 2025 Jul 8;10(8):e00339-25. doi: 10.1128/msystems.00339-25 (PMC12363233; doi:10.1128/msystems.00339-25)
Supplement: Table S4 — Association between LNM-associated GO and KEGG enrichment and the dominant gut microbiota in LNM and NLNM. [file msystems.00339-25-s0007.csv]

Table.S4. Association between LNM-associated enrichment of GOBP and dominant gut microbiota in LNM
Gut microbiota associated with LNM status	GOBP items	r.value	p.value	Method
g__Clostridium_XVIII.s__Clostridium_ramosum	GOBP_REGULATION_OF_PROTEIN_COMPLEX_STABILITY	0.661721392	0.000584124	Spearman correlation
g__Eubacterium.s__uncultured_Clostridiales_bacterium	GOBP_REGULATION_OF_PROTEIN_COMPLEX_STABILITY	-0.659397087	0.000620339	Spearman correlation
g__Clostridium_XVIII.s__Clostridium_ramosum	GOBP_REGULATION_OF_FLAGELLATED_SPERM_MOTILITY	0.568744096	0.004627187	Spearman correlation
g__Clostridium_XlVa.s__Clostridium_scindens	GOBP_REGULATION_OF_RELEASE_OF_CYTOCHROME_C_FROM_MITOCHONDRIA	0.548450911	0.006733456	Spearman correlation
o__Clostridiales.f__Clostridiales_Incertae_Sedis_XI	GOBP_MAINTENANCE_OF_CELL_POLARITY	0.506461059	0.01366081	Spearman correlation
g__Bacteroides.s__Bacteroides_plebeius	GOBP_REGULATION_OF_PHOSPHOLIPASE_A2_ACTIVITY	-0.505409569	0.013889789	Spearman correlation
g__Clostridium_XlVa.s__Clostridium_scindens	GOBP_REGULATION_OF_PHOSPHOLIPASE_A2_ACTIVITY	0.504491105	0.014092356	Spearman correlation
g__Olsenella.s__Olsenella_uli	GOBP_MAINTENANCE_OF_CELL_POLARITY	-0.501188914	0.014840684	Spearman correlation
o__Actinomycetales.f__Corynebacteriaceae	GOBP_MAINTENANCE_OF_CELL_POLARITY	-0.491467236	0.017233876	Spearman correlation
f__Corynebacteriaceae.g__Corynebacterium	GOBP_MAINTENANCE_OF_CELL_POLARITY	-0.491467236	0.017233876	Spearman correlation
g__Porphyromonas.s__Porphyromonas_somerae	GOBP_POSITIVE_REGULATION_OF_CILIUM_MOVEMENT	-0.489299259	0.017808113	Spearman correlation
g__Lachnospiracea_incertae_sedis.s__uncultured_bacterium_adhufec37.25	GOBP_ACTIN_CROSSLINK_FORMATION	0.489009647	0.017885985	Spearman correlation
g__Porphyromonas.s__Porphyromonas_somerae	GOBP_LEUKOTRIENE_METABOLIC_PROCESS	-0.487246255	0.018366107	Spearman correlation
g__Howardella.s__uncultured_organism	GOBP_DEFENSE_RESPONSE_TO_FUNGUS	0.481782609	0.019920388	Spearman correlation
g__Porphyromonas.s__Porphyromonas_somerae	GOBP_NOREPINEPHRINE_SECRETION	-0.476981236	0.021372448	Spearman correlation
g__Bacteroides.s__Bacteroides_plebeius	GOBP_MAINTENANCE_OF_CELL_POLARITY	-0.471715598	0.023061772	Spearman correlation
g__Porphyromonas.s__Porphyromonas_somerae	GOBP_LEUKOTRIENE_BIOSYNTHETIC_PROCESS	-0.46876922	0.024052861	Spearman correlation
g__Lachnospiracea_incertae_sedis.s__uncultured_bacterium_adhufec37.25	GOBP_ICOSANOID_BIOSYNTHETIC_PROCESS	0.466781936	0.024740429	Spearman correlation
p__Tenericutes.c__Mollicutes	GOBP_MEMBRANE_DISASSEMBLY	-0.466781936	0.024740429	Spearman correlation
p__Tenericutes.c__Mollicutes	GOBP_REGULATION_OF_ORGANELLE_TRANSPORT_ALONG_MICROTUBULE	-0.466781936	0.024740429	Spearman correlation
k__Bacteria.p__Tenericutes	GOBP_MEMBRANE_DISASSEMBLY	-0.466781936	0.024740429	Spearman correlation
k__Bacteria.p__Tenericutes	GOBP_REGULATION_OF_ORGANELLE_TRANSPORT_ALONG_MICROTUBULE	-0.466781936	0.024740429	Spearman correlation
g__Lachnospiracea_incertae_sedis.s__uncultured_bacterium_adhufec37.25	GOBP_IRON_COORDINATION_ENTITY_TRANSPORT	-0.462740534	0.02618729	Spearman correlation
g__Clostridium_XVIII.s__Clostridium_ramosum	GOBP_REGULATION_OF_RELEASE_OF_CYTOCHROME_C_FROM_MITOCHONDRIA	0.461919118	0.026489478	Spearman correlation
g__Clostridium_XlVa.s__Clostridium_scindens	GOBP_POSITIVE_REGULATION_OF_SIGNAL_TRANSDUCTION_BY_P53_CLASS_MEDIATOR	0.459484637	0.027401503	Spearman correlation
p__Firmicutes.c__Bacilli	GOBP_SYNAPSE_MATURATION	0.457509881	0.028159575	Spearman correlation
g__Eubacterium.s__uncultured_Clostridiales_bacterium	GOBP_SYNAPSE_MATURATION	-0.456344651	0.028614674	Spearman correlation
g__Porphyromonas.s__Porphyromonas_somerae	GOBP_LEUKOTRIENE_D4_METABOLIC_PROCESS	-0.454398193	0.029387956	Spearman correlation
g__Porphyromonas.s__Porphyromonas_somerae	GOBP_REGULATION_OF_FLAGELLATED_SPERM_MOTILITY	-0.448239181	0.031944984	Spearman correlation
g__Lachnospiracea_incertae_sedis.s__uncultured_bacterium_adhufec37.25	GOBP_PHOSPHATIDYLGLYCEROL_BIOSYNTHETIC_PROCESS	-0.444554224	0.033557301	Spearman correlation
p__Tenericutes.c__Mollicutes	GOBP_REGULATION_OF_SYNAPSE_MATURATION	-0.444554224	0.033557301	Spearman correlation
k__Bacteria.p__Tenericutes	GOBP_REGULATION_OF_SYNAPSE_MATURATION	-0.444554224	0.033557301	Spearman correlation
g__Clostridium_XVIII.s__Clostridium_ramosum	GOBP_PHOSPHATIDYLGLYCEROL_BIOSYNTHETIC_PROCESS	0.444114955	0.033753721	Spearman correlation
g__Bacteroides.s__Bacteroides_plebeius	GOBP_LIGAND_GATED_ION_CHANNEL_SIGNALING_PATHWAY	-0.443830932	0.033881205	Spearman correlation
g__Lachnospiracea_incertae_sedis.s__uncultured_bacterium_adhufec37.25	GOBP_INOSITOL_TRISPHOSPHATE_METABOLIC_PROCESS	0.442533523	0.034468405	Spearman correlation
g__Clostridium_XVIII.s__Clostridium_ramosum	GOBP_ACTIN_MYOSIN_FILAMENT_SLIDING	0.440158474	0.03556417	Spearman correlation
o__Actinomycetales.f__Corynebacteriaceae	GOBP_REGULATION_OF_CELL_MATURATION	0.433374182	0.038846295	Spearman correlation
f__Corynebacteriaceae.g__Corynebacterium	GOBP_REGULATION_OF_CELL_MATURATION	0.433374182	0.038846295	Spearman correlation
p__Firmicutes.c__Bacilli	GOBP_REGULATION_OF_PROTEIN_COMPLEX_STABILITY	0.43083004	0.040136774	Spearman correlation
g__Eubacterium.s__uncultured_Clostridiales_bacterium	GOBP_REGULATION_OF_SYNAPSE_MATURATION	-0.4301781	0.040472819	Spearman correlation
g__Clostridium_XlVa.s__Clostridium_scindens	GOBP_LEUKOTRIENE_D4_METABOLIC_PROCESS	0.4301781	0.040472819	Spearman correlation
o__Clostridiales.f__Clostridiales_Incertae_Sedis_XI	GOBP_INOSITOL_TRISPHOSPHATE_METABOLIC_PROCESS	0.42999537	0.040567402	Spearman correlation
g__Clostridium_XVIII.s__Clostridium_ramosum	GOBP_POSITIVE_REGULATION_OF_CILIUM_MOVEMENT	0.428289032	0.041459027	Spearman correlation
g__Clostridium_XlVa.s__Clostridium_scindens	GOBP_LEUKOTRIENE_METABOLIC_PROCESS	0.428084776	0.04156678	Spearman correlation
p__Tenericutes.c__Mollicutes	GOBP_POSITIVE_REGULATION_OF_EXCITATORY_POSTSYNAPTIC_POTENTIAL	-0.420305812	0.045836483	Spearman correlation
p__Tenericutes.c__Mollicutes	GOBP_SYNAPSE_MATURATION	-0.420305812	0.045836483	Spearman correlation
k__Bacteria.p__Tenericutes	GOBP_POSITIVE_REGULATION_OF_EXCITATORY_POSTSYNAPTIC_POTENTIAL	-0.420305812	0.045836483	Spearman correlation
k__Bacteria.p__Tenericutes	GOBP_SYNAPSE_MATURATION	-0.420305812	0.045836483	Spearman correlation
g__Lachnospiracea_incertae_sedis.s__uncultured_bacterium_adhufec37.25	GOBP_ACTIN_MYOSIN_FILAMENT_SLIDING	-0.41626441	0.048185746	Spearman correlation
o__Actinomycetales.f__Corynebacteriaceae	GOBP_INOSITOL_TRISPHOSPHATE_METABOLIC_PROCESS	-0.415946266	0.048374585	Spearman correlation
f__Corynebacteriaceae.g__Corynebacterium	GOBP_INOSITOL_TRISPHOSPHATE_METABOLIC_PROCESS	-0.415946266	0.048374585	Spearman correlation
g__Clostridium_XVIII.s__Clostridium_ramosum	GOBP_URINARY_TRACT_SMOOTH_MUSCLE_CONTRACTION	0.41444135	0.04927566	Spearman correlation
g__Porphyromonas.s__Porphyromonas_somerae	GOBP_ACTIN_MYOSIN_FILAMENT_SLIDING	-0.41402245	0.049528784	Spearman correlation
Table.S4. Association between LNM-associated enrichment of GOMF and dominant gut microbiota in LNM
Gut microbiota associated with LNM status	GOMF items	r.value	p.value	Method
g__Clostridium_XlVa.s__Clostridium_scindens	GOMF_THREONINE_TYPE_PEPTIDASE_ACTIVITY	0.534844304	0.008550773	Spearman correlation
g__Bacteroides.s__Bacteroides_plebeius	GOMF_AMINOACYLTRANSFERASE_ACTIVITY	-0.519351902	0.011095808	Spearman correlation
p__Tenericutes.c__Mollicutes	GOMF_CALCIUM_ACTIVATED_CATION_CHANNEL_ACTIVITY	-0.486988946	0.01843703	Spearman correlation
k__Bacteria.p__Tenericutes	GOMF_CALCIUM_ACTIVATED_CATION_CHANNEL_ACTIVITY	-0.486988946	0.01843703	Spearman correlation
g__Porphyromonas.s__Porphyromonas_somerae	GOMF_AMINOACYLTRANSFERASE_ACTIVITY	-0.479718574	0.020534513	Spearman correlation
g__Eubacterium.s__uncultured_Clostridiales_bacterium	GOMF_CALCIUM_ACTIVATED_CATION_CHANNEL_ACTIVITY	-0.478324554	0.020957863	Spearman correlation
g__Clostridium_XlVa.s__Clostridium_scindens	GOMF_OMEGA_PEPTIDASE_ACTIVITY	0.475184568	0.021937257	Spearman correlation
g__Porphyromonas.s__Porphyromonas_somerae	GOMF_OMEGA_PEPTIDASE_ACTIVITY	-0.453029524	0.029941592	Spearman correlation
g__Bacteroides.s__Bacteroides_plebeius	GOMF_OMEGA_PEPTIDASE_ACTIVITY	-0.436859765	0.037131518	Spearman correlation
g__Porphyromonas.s__Porphyromonas_somerae	GOMF_FERROUS_IRON_BINDING	-0.434552489	0.038259783	Spearman correlation
g__Eubacterium.s__uncultured_Clostridiales_bacterium	GOMF_NEUROPEPTIDE_HORMONE_ACTIVITY	0.4301781	0.040472819	Spearman correlation
g__Porphyromonas.s__Porphyromonas_somerae	GOMF_HORMONE_ACTIVITY	-0.426340473	0.042495933	Spearman correlation
g__Porphyromonas.s__Porphyromonas_somerae	GOMF_THREONINE_TYPE_PEPTIDASE_ACTIVITY	-0.422234465	0.044747331	Spearman correlation
Footnote: The r.value is the Spearman correlation coefficient value. P-value less than 0.05 is statistically significant.
Table.S4. Association between LNM-associated enrichment of GOBP and dominant gut microbiota in NLNM
Gut microbiota associated with LNM status	GOBP items	r.value	p.value	Method
g__Clostridium_XVIII.s__Clostridium_ramosum	GOBP_MAMMARY_GLAND_DEVELOPMENT	-0.645895469	0.000871283	Spearman correlation
o__Actinomycetales.f__Corynebacteriaceae	GOBP_LYSOSOMAL_PROTEIN_CATABOLIC_PROCESS	-0.632052426	0.001214333	Spearman correlation
f__Corynebacteriaceae.g__Corynebacterium	GOBP_LYSOSOMAL_PROTEIN_CATABOLIC_PROCESS	-0.632052426	0.001214333	Spearman correlation
o__Actinomycetales.f__Corynebacteriaceae	GOBP_REGULATION_OF_PROTEIN_CATABOLIC_PROCESS_IN_THE_VACUOLE	-0.626243121	0.001389411	Spearman correlation
f__Corynebacteriaceae.g__Corynebacterium	GOBP_REGULATION_OF_PROTEIN_CATABOLIC_PROCESS_IN_THE_VACUOLE	-0.626243121	0.001389411	Spearman correlation
g__Eubacterium.s__uncultured_Clostridiales_bacterium	GOBP_NEUTROPHIL_DIFFERENTIATION	0.620670592	0.001577141	Spearman correlation
g__Porphyromonas.s__Porphyromonas_somerae	GOBP_REGULATION_OF_TELOMERE_CAPPING	0.618638503	0.00165077	Spearman correlation
g__Clostridium_XVIII.s__Clostridium_ramosum	GOBP_RESPONSE_TO_MANGANESE_ION	-0.610287143	0.001984883	Spearman correlation
g__Clostridium_XVIII.s__Clostridium_ramosum	GOBP_REGULATION_OF_KERATINOCYTE_PROLIFERATION	-0.602374182	0.002352762	Spearman correlation
g__Clostridium_XVIII.s__Clostridium_ramosum	GOBP_PLACENTA_BLOOD_VESSEL_DEVELOPMENT	-0.59149386	0.002951662	Spearman correlation
g__Bacteroides.s__Bacteroides_plebeius	GOBP_IMP_METABOLIC_PROCESS	0.587901705	0.003175672	Spearman correlation
g__Clostridium_XVIII.s__Clostridium_ramosum	GOBP_KERATINOCYTE_PROLIFERATION	-0.587537379	0.003199171	Spearman correlation
o__Actinomycetales.f__Corynebacteriaceae	GOBP_PROTEIN_CATABOLIC_PROCESS_IN_THE_VACUOLE	-0.586739844	0.003251125	Spearman correlation
f__Corynebacteriaceae.g__Corynebacterium	GOBP_PROTEIN_CATABOLIC_PROCESS_IN_THE_VACUOLE	-0.586739844	0.003251125	Spearman correlation
o__Clostridiales.f__Clostridiales_Incertae_Sedis_XI	GOBP_RESPONSE_TO_MUSCLE_ACTIVITY	-0.584912871	0.003372824	Spearman correlation
o__Actinomycetales.f__Corynebacteriaceae	GOBP_L_GLUTAMATE_TRANSMEMBRANE_TRANSPORT	-0.584416122	0.00340657	Spearman correlation
f__Corynebacteriaceae.g__Corynebacterium	GOBP_L_GLUTAMATE_TRANSMEMBRANE_TRANSPORT	-0.584416122	0.00340657	Spearman correlation
g__Clostridium_XlVa.s__Clostridium_scindens	GOBP_RESPONSE_TO_NITROSATIVE_STRESS	-0.581944096	0.00357876	Spearman correlation
g__Clostridium_XVIII.s__Clostridium_ramosum	GOBP_CELLULAR_RESPONSE_TO_ESTRADIOL_STIMULUS	-0.570722337	0.004455384	Spearman correlation
g__Eubacterium.s__uncultured_Clostridiales_bacterium	GOBP_POSITIVE_REGULATION_OF_ISOTYPE_SWITCHING_TO_IGG_ISOTYPES	0.566244165	0.004852202	Spearman correlation
g__Clostridium_XlVa.s__Clostridium_scindens	GOBP_NEGATIVE_REGULATION_OF_OXIDATIVE_STRESS_INDUCED_NEURON_DEATH	-0.563104179	0.005147737	Spearman correlation
g__Porphyromonas.s__Porphyromonas_somerae	GOBP_PROTEIN_LOCALIZATION_TO_MICROTUBULE_ORGANIZING_CENTER	0.561838729	0.005271021	Spearman correlation
o__Actinomycetales.f__Corynebacteriaceae	GOBP_RETINA_MORPHOGENESIS_IN_CAMERA_TYPE_EYE	-0.561178901	0.005336276	Spearman correlation
f__Corynebacteriaceae.g__Corynebacterium	GOBP_RETINA_MORPHOGENESIS_IN_CAMERA_TYPE_EYE	-0.561178901	0.005336276	Spearman correlation
g__Bacteroides.s__Bacteroides_plebeius	GOBP_CELL_DIFFERENTIATION_INVOLVED_IN_EMBRYONIC_PLACENTA_DEVELOPMENT	0.558855179	0.005571485	Spearman correlation
g__Clostridium_XVIII.s__Clostridium_ramosum	GOBP_TIGHT_JUNCTION_ORGANIZATION	-0.558852895	0.00557172	Spearman correlation
g__Clostridium_XVIII.s__Clostridium_ramosum	GOBP_EPITHELIAL_CELL_CELL_ADHESION	-0.558852895	0.00557172	Spearman correlation
g__Porphyromonas.s__Porphyromonas_somerae	GOBP_POSITIVE_REGULATION_OF_PEPTIDYL_LYSINE_ACETYLATION	0.557048387	0.005760295	Spearman correlation
g__Eubacterium.s__uncultured_Clostridiales_bacterium	GOBP_GLUCOSE_6_PHOSPHATE_METABOLIC_PROCESS	0.556824207	0.00578409	Spearman correlation
g__Clostridium_XVIII.s__Clostridium_ramosum	GOBP_ERYTHROCYTE_DEVELOPMENT	-0.553907294	0.006101243	Spearman correlation
g__Porphyromonas.s__Porphyromonas_somerae	GOBP_REGULATION_OF_HISTONE_H3_K4_METHYLATION	0.552258045	0.006286888	Spearman correlation
g__Porphyromonas.s__Porphyromonas_somerae	GOBP_POSITIVE_REGULATION_OF_ENDOPLASMIC_RETICULUM_UNFOLDED_PROTEIN_RESPONSE	0.550205041	0.006524531	Spearman correlation
o__Clostridiales.f__Clostridiales_Incertae_Sedis_XI	GOBP_BRANCH_ELONGATION_OF_AN_EPITHELIUM	-0.547176556	0.006888702	Spearman correlation
g__Clostridium_XVIII.s__Clostridium_ramosum	GOBP_LACTATION	-0.546983453	0.006912484	Spearman correlation
g__Clostridium_XlVa.s__Clostridium_scindens	GOBP_MAINTENANCE_OF_BLOOD_BRAIN_BARRIER	-0.546357587	0.006990033	Spearman correlation
g__Clostridium_XVIII.s__Clostridium_ramosum	GOBP_POLARIZED_EPITHELIAL_CELL_DIFFERENTIATION	-0.543026972	0.007414981	Spearman correlation
g__Howardella.s__uncultured_organism	GOBP_COPII_COATED_VESICLE_BUDDING	-0.541689028	0.007591617	Spearman correlation
g__Porphyromonas.s__Porphyromonas_somerae	GOBP_MITOTIC_SISTER_CHROMATID_COHESION	0.538571352	0.008016792	Spearman correlation
o__Clostridiales.f__Clostridiales_Incertae_Sedis_XI	GOBP_POSITIVE_REGULATION_OF_WOUND_HEALING	-0.538239008	0.008063256	Spearman correlation
g__Porphyromonas.s__Porphyromonas_somerae	GOBP_HISTONE_UBIQUITINATION	0.537202683	0.008209578	Spearman correlation
o__Actinomycetales.f__Corynebacteriaceae	GOBP_REGULATION_OF_ORGANIC_ACID_TRANSPORT	-0.536779818	0.008269911	Spearman correlation
f__Corynebacteriaceae.g__Corynebacterium	GOBP_REGULATION_OF_ORGANIC_ACID_TRANSPORT	-0.536779818	0.008269911	Spearman correlation
o__Clostridiales.f__Clostridiales_Incertae_Sedis_XI	GOBP_MORPHOGENESIS_OF_AN_EPITHELIAL_FOLD	-0.535259826	0.008489821	Spearman correlation
g__Porphyromonas.s__Porphyromonas_somerae	GOBP_FATTY_ACYL_COA_BIOSYNTHETIC_PROCESS	0.535149679	0.008505943	Spearman correlation
g__Porphyromonas.s__Porphyromonas_somerae	GOBP_CRD_MEDIATED_MRNA_STABILIZATION	0.535149679	0.008505943	Spearman correlation
g__Clostridium_XVIII.s__Clostridium_ramosum	GOBP_L_GLUTAMATE_TRANSMEMBRANE_TRANSPORT	-0.53412489	0.008657157	Spearman correlation
g__Clostridium_XVIII.s__Clostridium_ramosum	GOBP_ESTABLISHMENT_OF_ORGANELLE_LOCALIZATION	-0.53115753	0.0091076	Spearman correlation
g__Clostridium_XVIII.s__Clostridium_ramosum	GOBP_REGULATION_OF_GLOMERULAR_FILTRATION	-0.53016841	0.009261981	Spearman correlation
g__Clostridium_XVIII.s__Clostridium_ramosum	GOBP_BIOLOGICAL_PROCESS_INVOLVED_IN_SYMBIOTIC_INTERACTION	-0.53016841	0.009261981	Spearman correlation
o__Actinomycetales.f__Corynebacteriaceae	GOBP_PROTEIN_LOCALIZATION_TO_VACUOLE	-0.52864679	0.00950369	Spearman correlation
f__Corynebacteriaceae.g__Corynebacterium	GOBP_PROTEIN_LOCALIZATION_TO_VACUOLE	-0.52864679	0.00950369	Spearman correlation
g__Eubacterium.s__uncultured_Clostridiales_bacterium	GOBP_REGULATION_OF_OXIDATIVE_STRESS_INDUCED_CELL_DEATH	0.52751767	0.009686394	Spearman correlation
o__Actinomycetales.f__Corynebacteriaceae	GOBP_REGULATION_OF_ANION_TRANSPORT	-0.526323068	0.009882838	Spearman correlation
o__Actinomycetales.f__Corynebacteriaceae	GOBP_PRO_B_CELL_DIFFERENTIATION	-0.526323068	0.009882838	Spearman correlation
f__Corynebacteriaceae.g__Corynebacterium	GOBP_REGULATION_OF_ANION_TRANSPORT	-0.526323068	0.009882838	Spearman correlation
f__Corynebacteriaceae.g__Corynebacterium	GOBP_PRO_B_CELL_DIFFERENTIATION	-0.526323068	0.009882838	Spearman correlation
g__Bacteroides.s__Bacteroides_plebeius	GOBP_2_OXOGLUTARATE_METABOLIC_PROCESS	0.526323068	0.009882838	Spearman correlation
g__Porphyromonas.s__Porphyromonas_somerae	GOBP_LACTATION	0.526253329	0.009894407	Spearman correlation
g__Porphyromonas.s__Porphyromonas_somerae	GOBP_REGULATION_OF_CHROMOSOME_CONDENSATION	0.526253329	0.009894407	Spearman correlation
g__Clostridium_XlVa.s__Clostridium_scindens	GOBP_CHROMOSOME_LOCALIZATION_TO_NUCLEAR_ENVELOPE_INVOLVED_IN_HOMOLOGOUS_CHROMOSOME_SEGREGATION	-0.523331022	0.010389316	Spearman correlation
g__Clostridium_XVIII.s__Clostridium_ramosum	GOBP_POSITIVE_REGULATION_BY_HOST_OF_VIRAL_TRANSCRIPTION	-0.523244569	0.010404262	Spearman correlation
g__Clostridium_XVIII.s__Clostridium_ramosum	GOBP_HEPARAN_SULFATE_PROTEOGLYCAN_METABOLIC_PROCESS	-0.523244569	0.010404262	Spearman correlation
g__Clostridium_XlVa.s__Clostridium_scindens	GOBP_INTRACELLULAR_PROTEIN_TRANSPORT	-0.52228436	0.010571456	Spearman correlation
g__Clostridium_XlVa.s__Clostridium_scindens	GOBP_TRICARBOXYLIC_ACID_CYCLE	-0.521237698	0.010756217	Spearman correlation
p__Firmicutes.c__Bacilli	GOBP_ACTIN_FILAMENT_NETWORK_FORMATION	-0.520750988	0.010843033	Spearman correlation
g__Clostridium_XVIII.s__Clostridium_ramosum	GOBP_APICAL_JUNCTION_ASSEMBLY	-0.519288088	0.011107452	Spearman correlation
g__Clostridium_XVIII.s__Clostridium_ramosum	GOBP_ASTRAL_MICROTUBULE_ORGANIZATION	-0.519288088	0.011107452	Spearman correlation
g__Porphyromonas.s__Porphyromonas_somerae	GOBP_POSITIVE_REGULATION_OF_TELOMERASE_ACTIVITY	0.518725648	0.011210513	Spearman correlation
g__Porphyromonas.s__Porphyromonas_somerae	GOBP_N_TERMINAL_PROTEIN_AMINO_ACID_ACETYLATION	0.518041313	0.011336968	Spearman correlation
o__Actinomycetales.f__Corynebacteriaceae	GOBP_REGULATION_OF_KERATINOCYTE_PROLIFERATION	-0.51702818	0.011526331	Spearman correlation
f__Corynebacteriaceae.g__Corynebacterium	GOBP_REGULATION_OF_KERATINOCYTE_PROLIFERATION	-0.51702818	0.011526331	Spearman correlation
g__Clostridium_XVIII.s__Clostridium_ramosum	GOBP_CORTICAL_ACTIN_CYTOSKELETON_ORGANIZATION	-0.513353367	0.012235112	Spearman correlation
g__Bacteroides.s__Bacteroides_plebeius	GOBP_NEURAL_CREST_FORMATION	0.510057013	0.012900935	Spearman correlation
g__Olsenella.s__Olsenella_uli	GOBP_NEGATIVE_REGULATION_OF_RESPONSE_TO_REACTIVE_OXYGEN_SPECIES	0.509626437	0.012990055	Spearman correlation
g__Clostridium_XVIII.s__Clostridium_ramosum	GOBP_INTERLEUKIN_1_MEDIATED_SIGNALING_PATHWAY	-0.509396886	0.013037772	Spearman correlation
g__Clostridium_XlVa.s__Clostridium_scindens	g__Clostridium_XVIII.s__Clostridium_ramosum	0.509181145	0.01308275	Spearman correlation
o__Actinomycetales.f__Corynebacteriaceae	GOBP_TRICARBOXYLIC_ACID_METABOLIC_PROCESS	-0.508895152	0.01314257	Spearman correlation
f__Corynebacteriaceae.g__Corynebacterium	GOBP_TRICARBOXYLIC_ACID_METABOLIC_PROCESS	-0.508895152	0.01314257	Spearman correlation
g__Porphyromonas.s__Porphyromonas_somerae	GOBP_NUCLEUS_ORGANIZATION	0.508460628	0.013233885	Spearman correlation
g__Clostridium_XVIII.s__Clostridium_ramosum	GOBP_REGULATION_OF_TRANSLATIONAL_INITIATION_IN_RESPONSE_TO_STRESS	-0.504451285	0.014101192	Spearman correlation
g__Clostridium_XlVa.s__Clostridium_scindens	GOBP_PROTEIN_K48_LINKED_UBIQUITINATION	-0.501351119	0.014803185	Spearman correlation
g__Eubacterium.s__uncultured_Clostridiales_bacterium	GOBP_RECEPTOR_CATABOLIC_PROCESS	0.501351119	0.014803185	Spearman correlation
o__Actinomycetales.f__Corynebacteriaceae	GOBP_CELLULAR_RESPONSE_TO_STEROL_DEPLETION	-0.500762125	0.014939722	Spearman correlation
f__Corynebacteriaceae.g__Corynebacterium	GOBP_CELLULAR_RESPONSE_TO_STEROL_DEPLETION	-0.500762125	0.014939722	Spearman correlation
g__Porphyromonas.s__Porphyromonas_somerae	GOBP_LONG_CHAIN_FATTY_ACYL_COA_METABOLIC_PROCESS	0.499564278	0.015220569	Spearman correlation
o__Clostridiales.f__Clostridiales_Incertae_Sedis_XI	GOBP_ACTIVATION_OF_NF_KAPPAB_INDUCING_KINASE_ACTIVITY	-0.499509633	0.015233483	Spearman correlation
g__Porphyromonas.s__Porphyromonas_somerae	GOBP_HISTONE_MONOUBIQUITINATION	0.498879944	0.01538294	Spearman correlation
g__Porphyromonas.s__Porphyromonas_somerae	GOBP_PROTEIN_MONOUBIQUITINATION	0.498879944	0.01538294	Spearman correlation
g__Clostridium_XVIII.s__Clostridium_ramosum	GOBP_ESTABLISHMENT_OF_EPITHELIAL_CELL_POLARITY	-0.496538324	0.015949238	Spearman correlation
g__Clostridium_XVIII.s__Clostridium_ramosum	GOBP_REGULATION_OF_NUCLEOCYTOPLASMIC_TRANSPORT	-0.496538324	0.015949238	Spearman correlation
g__Clostridium_XlVa.s__Clostridium_scindens	GOBP_ASTRAL_MICROTUBULE_ORGANIZATION	-0.496117809	0.01605271	Spearman correlation
g__Porphyromonas.s__Porphyromonas_somerae	GOBP_NUCLEAR_PORE_ORGANIZATION	0.49545827	0.016216095	Spearman correlation
g__Porphyromonas.s__Porphyromonas_somerae	GOBP_REGULATION_OF_RNA_POLYMERASE_II_REGULATORY_REGION_SEQUENCE_SPECIFIC_DNA_BINDING	0.493405267	0.016733357	Spearman correlation
g__Porphyromonas.s__Porphyromonas_somerae	GOBP_RNA_TEMPLATED_DNA_BIOSYNTHETIC_PROCESS	0.492036597	0.017085588	Spearman correlation
g__Olsenella.s__Olsenella_uli	GOBP_PURINE_DEOXYRIBONUCLEOSIDE_MONOPHOSPHATE_METABOLIC_PROCESS	0.491907637	0.017119084	Spearman correlation
g__Clostridium_XlVa.s__Clostridium_scindens	GOBP_PLACENTA_BLOOD_VESSEL_DEVELOPMENT	-0.490884498	0.017386729	Spearman correlation
o__Actinomycetales.f__Corynebacteriaceae	GOBP_HEPARAN_SULFATE_PROTEOGLYCAN_METABOLIC_PROCESS	-0.490305375	0.017539721	Spearman correlation
f__Corynebacteriaceae.g__Corynebacterium	GOBP_HEPARAN_SULFATE_PROTEOGLYCAN_METABOLIC_PROCESS	-0.490305375	0.017539721	Spearman correlation
g__Porphyromonas.s__Porphyromonas_somerae	GOBP_POSITIVE_REGULATION_OF_PROTEIN_MODIFICATION_BY_SMALL_PROTEIN_CONJUGATION_OR_REMOVAL	0.489299259	0.017808113	Spearman correlation
g__Lachnospiracea_incertae_sedis.s__uncultured_bacterium_adhufec37.25	GOBP_ACTIN_FILAMENT_NETWORK_FORMATION	0.489009647	0.017885985	Spearman correlation
g__Lachnospiracea_incertae_sedis.s__uncultured_bacterium_adhufec37.25	GOBP_BIOLOGICAL_PROCESS_INVOLVED_IN_SYMBIOTIC_INTERACTION	0.489009647	0.017885985	Spearman correlation
g__Lachnospiracea_incertae_sedis.s__uncultured_bacterium_adhufec37.25	GOBP_ENTRY_INTO_HOST	0.489009647	0.017885985	Spearman correlation
g__Lachnospiracea_incertae_sedis.s__uncultured_bacterium_adhufec37.25	GOBP_BIOLOGICAL_PROCESS_INVOLVED_IN_INTERACTION_WITH_HOST	0.489009647	0.017885985	Spearman correlation
g__Lachnospiracea_incertae_sedis.s__uncultured_bacterium_adhufec37.25	GOBP_REGULATION_OF_PLASMA_MEMBRANE_ORGANIZATION	0.489009647	0.017885985	Spearman correlation
p__Tenericutes.c__Mollicutes	GOBP_RESPONSE_TO_NITROSATIVE_STRESS	0.489009647	0.017885985	Spearman correlation
k__Bacteria.p__Tenericutes	GOBP_RESPONSE_TO_NITROSATIVE_STRESS	0.489009647	0.017885985	Spearman correlation
g__Clostridium_XVIII.s__Clostridium_ramosum	GOBP_EPHRIN_RECEPTOR_SIGNALING_PATHWAY	-0.488625363	0.017989737	Spearman correlation
g__Clostridium_XVIII.s__Clostridium_ramosum	GOBP_NEGATIVE_REGULATION_OF_KERATINOCYTE_PROLIFERATION	-0.487636242	0.018259036	Spearman correlation
g__Clostridium_XVIII.s__Clostridium_ramosum	GOBP_MAINTENANCE_OF_BLOOD_BRAIN_BARRIER	-0.487636242	0.018259036	Spearman correlation
g__Clostridium_XVIII.s__Clostridium_ramosum	GOBP_ENTRY_INTO_HOST	-0.487636242	0.018259036	Spearman correlation
g__Porphyromonas.s__Porphyromonas_somerae	GOBP_HISTONE_H2A_UBIQUITINATION	0.48656192	0.018555222	Spearman correlation
g__Porphyromonas.s__Porphyromonas_somerae	GOBP_CYTOKINESIS	0.485877586	0.018745911	Spearman correlation
o__Actinomycetales.f__Corynebacteriaceae	GOBP_POSITIVE_REGULATION_OF_ANION_TRANSPORT	-0.485657931	0.018807453	Spearman correlation
f__Corynebacteriaceae.g__Corynebacterium	GOBP_POSITIVE_REGULATION_OF_ANION_TRANSPORT	-0.485657931	0.018807453	Spearman correlation
g__Clostridium_XVIII.s__Clostridium_ramosum	GOBP_PEPTIDYL_THREONINE_MODIFICATION	-0.484668882	0.019086589	Spearman correlation
g__Eubacterium.s__uncultured_Clostridiales_bacterium	GOBP_CORTICAL_ACTIN_CYTOSKELETON_ORGANIZATION	0.484604526	0.019104867	Spearman correlation
g__Porphyromonas.s__Porphyromonas_somerae	GOBP_MITOCHONDRIAL_DNA_METABOLIC_PROCESS	0.484508916	0.019132048	Spearman correlation
o__Actinomycetales.f__Corynebacteriaceae	GOBP_INTRACELLULAR_MRNA_LOCALIZATION	-0.483334208	0.019468573	Spearman correlation
f__Corynebacteriaceae.g__Corynebacterium	GOBP_INTRACELLULAR_MRNA_LOCALIZATION	-0.483334208	0.019468573	Spearman correlation
g__Porphyromonas.s__Porphyromonas_somerae	GOBP_ESTABLISHMENT_OF_CENTROSOME_LOCALIZATION	0.482455913	0.019723298	Spearman correlation
p__Firmicutes.c__Bacilli	GOBP_TOLL_LIKE_RECEPTOR_2_SIGNALING_PATHWAY	-0.482213439	0.019794092	Spearman correlation
o__Actinomycetales.f__Corynebacteriaceae	GOBP_POSITIVE_REGULATION_OF_PROTEIN_LOCALIZATION_TO_CELL_PERIPHERY	-0.481010486	0.020148361	Spearman correlation
f__Corynebacteriaceae.g__Corynebacterium	GOBP_POSITIVE_REGULATION_OF_PROTEIN_LOCALIZATION_TO_CELL_PERIPHERY	-0.481010486	0.020148361	Spearman correlation
g__Clostridium_XlVa.s__Clostridium_scindens	GOBP_REGULATION_OF_DNA_TEMPLATED_TRANSCRIPTION_IN_RESPONSE_TO_STRESS	-0.480417878	0.020324757	Spearman correlation
o__Actinomycetales.f__Corynebacteriaceae	GOBP_INTRACELLULAR_STEROL_TRANSPORT	-0.479848625	0.020495372	Spearman correlation
f__Corynebacteriaceae.g__Corynebacterium	GOBP_INTRACELLULAR_STEROL_TRANSPORT	-0.479848625	0.020495372	Spearman correlation
g__Clostridium_XVIII.s__Clostridium_ramosum	GOBP_LONG_CHAIN_FATTY_ACID_IMPORT_ACROSS_PLASMA_MEMBRANE	-0.479723281	0.020533095	Spearman correlation
g__Clostridium_XVIII.s__Clostridium_ramosum	GOBP_REGULATION_OF_HISTONE_H3_K4_METHYLATION	-0.479723281	0.020533095	Spearman correlation
g__Eubacterium.s__uncultured_Clostridiales_bacterium	GOBP_MYELOID_CELL_APOPTOTIC_PROCESS	0.479371216	0.020639351	Spearman correlation
g__Porphyromonas.s__Porphyromonas_somerae	GOBP_PROTEIN_LOCALIZATION_TO_CYTOSKELETON	0.479034239	0.020741467	Spearman correlation
g__Clostridium_XVIII.s__Clostridium_ramosum	GOBP_POSITIVE_REGULATION_OF_PROTEIN_LOCALIZATION_TO_CELL_PERIPHERY	-0.478734161	0.020832746	Spearman correlation
g__Clostridium_XlVa.s__Clostridium_scindens	GOBP_EPITHELIAL_CELL_CELL_ADHESION	-0.477277892	0.021280328	Spearman correlation
p__Firmicutes.c__Bacilli	GOBP_ANION_TRANSMEMBRANE_TRANSPORT	-0.477272727	0.021281929	Spearman correlation
g__Howardella.s__uncultured_organism	GOBP_VESICLE_TARGETING_TO_FROM_OR_WITHIN_GOLGI	-0.476720095	0.021453806	Spearman correlation
g__Porphyromonas.s__Porphyromonas_somerae	GOBP_REGULATION_OF_ENDOPLASMIC_RETICULUM_STRESS_INDUCED_INTRINSIC_APOPTOTIC_SIGNALING_PATHWAY	0.475612566	0.021801631	Spearman correlation
o__Actinomycetales.f__Corynebacteriaceae	GOBP_REGULATION_OF_ANION_TRANSMEMBRANE_TRANSPORT	-0.475201181	0.02193198	Spearman correlation
f__Corynebacteriaceae.g__Corynebacterium	GOBP_REGULATION_OF_ANION_TRANSMEMBRANE_TRANSPORT	-0.475201181	0.02193198	Spearman correlation
g__Eubacterium.s__uncultured_Clostridiales_bacterium	GOBP_UTP_METABOLIC_PROCESS	0.474137906	0.022271792	Spearman correlation
g__Clostridium_XVIII.s__Clostridium_ramosum	GOBP_REGULATION_OF_TRANSLATION_IN_RESPONSE_TO_STRESS	-0.47279944	0.022705563	Spearman correlation
o__Clostridiales.f__Clostridiales_Incertae_Sedis_XI	GOBP_REGULATION_OF_SECONDARY_METABOLIC_PROCESS	-0.472696989	0.022739043	Spearman correlation
g__Porphyromonas.s__Porphyromonas_somerae	GOBP_PORE_COMPLEX_ASSEMBLY	0.471506558	0.023130988	Spearman correlation
g__Porphyromonas.s__Porphyromonas_somerae	GOBP_TRICARBOXYLIC_ACID_METABOLIC_PROCESS	0.471506558	0.023130988	Spearman correlation
g__Porphyromonas.s__Porphyromonas_somerae	GOBP_RESPONSE_TO_STEROL_DEPLETION	0.470822224	0.023358748	Spearman correlation
o__Actinomycetales.f__Corynebacteriaceae	GOBP_ESTABLISHMENT_OF_EPITHELIAL_CELL_POLARITY	-0.469391876	0.023840618	Spearman correlation
f__Corynebacteriaceae.g__Corynebacterium	GOBP_ESTABLISHMENT_OF_EPITHELIAL_CELL_POLARITY	-0.469391876	0.023840618	Spearman correlation
g__Bacteroides.s__Bacteroides_plebeius	GOBP_RETINAL_ROD_CELL_DIFFERENTIATION	0.469391876	0.023840618	Spearman correlation
g__Eubacterium.s__uncultured_Clostridiales_bacterium	GOBP_INTERLEUKIN_1_MEDIATED_SIGNALING_PATHWAY	0.468904595	0.024006588	Spearman correlation
g__Clostridium_XVIII.s__Clostridium_ramosum	GOBP_FRUCTOSE_6_PHOSPHATE_METABOLIC_PROCESS	-0.468842959	0.024027647	Spearman correlation
o__Actinomycetales.f__Corynebacteriaceae	GOBP_POLARIZED_EPITHELIAL_CELL_DIFFERENTIATION	-0.468230014	0.024237883	Spearman correlation
f__Corynebacteriaceae.g__Corynebacterium	GOBP_POLARIZED_EPITHELIAL_CELL_DIFFERENTIATION	-0.468230014	0.024237883	Spearman correlation
g__Clostridium_XVIII.s__Clostridium_ramosum	GOBP_RESPONSE_TO_DEXAMETHASONE	-0.467853839	0.024367637	Spearman correlation
g__Clostridium_XVIII.s__Clostridium_ramosum	GOBP_EMBRYONIC_PLACENTA_DEVELOPMENT	-0.466864719	0.024711476	Spearman correlation
g__Lachnospiracea_incertae_sedis.s__uncultured_bacterium_adhufec37.25	GOBP_MANGANESE_ION_TRANSPORT	0.466781936	0.024740429	Spearman correlation
g__Lachnospiracea_incertae_sedis.s__uncultured_bacterium_adhufec37.25	GOBP_REGULATION_OF_TOLL_LIKE_RECEPTOR_2_SIGNALING_PATHWAY	0.466781936	0.024740429	Spearman correlation
g__Lachnospiracea_incertae_sedis.s__uncultured_bacterium_adhufec37.25	GOBP_REGULATION_OF_CARDIAC_MUSCLE_CELL_ACTION_POTENTIAL	0.466781936	0.024740429	Spearman correlation
g__Lachnospiracea_incertae_sedis.s__uncultured_bacterium_adhufec37.25	GOBP_MANGANESE_ION_TRANSMEMBRANE_TRANSPORT	0.466781936	0.024740429	Spearman correlation
g__Lachnospiracea_incertae_sedis.s__uncultured_bacterium_adhufec37.25	GOBP_O_GLYCAN_PROCESSING	0.466781936	0.024740429	Spearman correlation
g__Lachnospiracea_incertae_sedis.s__uncultured_bacterium_adhufec37.25	GOBP_REGULATION_OF_VENTRICULAR_CARDIAC_MUSCLE_CELL_ACTION_POTENTIAL	0.466781936	0.024740429	Spearman correlation
g__Lachnospiracea_incertae_sedis.s__uncultured_bacterium_adhufec37.25	GOBP_CELL_DEATH_IN_RESPONSE_TO_OXIDATIVE_STRESS	0.466781936	0.024740429	Spearman correlation
g__Lachnospiracea_incertae_sedis.s__uncultured_bacterium_adhufec37.25	GOBP_CORTICAL_ACTIN_CYTOSKELETON_ORGANIZATION	0.466781936	0.024740429	Spearman correlation
g__Lachnospiracea_incertae_sedis.s__uncultured_bacterium_adhufec37.25	GOBP_ERBB_SIGNALING_PATHWAY	0.466781936	0.024740429	Spearman correlation
g__Lachnospiracea_incertae_sedis.s__uncultured_bacterium_adhufec37.25	GOBP_PROTEIN_LOCALIZATION_TO_CELL_CELL_JUNCTION	0.466781936	0.024740429	Spearman correlation
g__Lachnospiracea_incertae_sedis.s__uncultured_bacterium_adhufec37.25	GOBP_ESTABLISHMENT_OF_ORGANELLE_LOCALIZATION	0.466781936	0.024740429	Spearman correlation
g__Lachnospiracea_incertae_sedis.s__uncultured_bacterium_adhufec37.25	GOBP_FRUCTOSE_6_PHOSPHATE_METABOLIC_PROCESS	0.466781936	0.024740429	Spearman correlation
g__Lachnospiracea_incertae_sedis.s__uncultured_bacterium_adhufec37.25	GOBP_BARBED_END_ACTIN_FILAMENT_CAPPING	0.466781936	0.024740429	Spearman correlation
g__Lachnospiracea_incertae_sedis.s__uncultured_bacterium_adhufec37.25	GOBP_CELLULAR_CARBOHYDRATE_METABOLIC_PROCESS	0.466781936	0.024740429	Spearman correlation
g__Lachnospiracea_incertae_sedis.s__uncultured_bacterium_adhufec37.25	GOBP_MYELOID_CELL_APOPTOTIC_PROCESS	0.466781936	0.024740429	Spearman correlation
g__Lachnospiracea_incertae_sedis.s__uncultured_bacterium_adhufec37.25	GOBP_CARBOHYDRATE_DERIVATIVE_METABOLIC_PROCESS	0.466781936	0.024740429	Spearman correlation
g__Lachnospiracea_incertae_sedis.s__uncultured_bacterium_adhufec37.25	GOBP_ERYTHROCYTE_DEVELOPMENT	0.466781936	0.024740429	Spearman correlation
p__Tenericutes.c__Mollicutes	GOBP_FORMATION_OF_TRANSLATION_PREINITIATION_COMPLEX	0.466781936	0.024740429	Spearman correlation
k__Bacteria.p__Tenericutes	GOBP_FORMATION_OF_TRANSLATION_PREINITIATION_COMPLEX	0.466781936	0.024740429	Spearman correlation
p__Firmicutes.c__Bacilli	GOBP_NADP_METABOLIC_PROCESS	-0.466403162	0.024873249	Spearman correlation
g__Clostridium_XlVa.s__Clostridium_scindens	GOBP_LOCOMOTION_INVOLVED_IN_LOCOMOTORY_BEHAVIOR	-0.465764609	0.025098456	Spearman correlation
g__Eubacterium.s__uncultured_Clostridiales_bacterium	GOBP_REGULATION_OF_HISTONE_H3_K4_METHYLATION	0.465764609	0.025098456	Spearman correlation
g__Clostridium_XVIII.s__Clostridium_ramosum	GOBP_TRICARBOXYLIC_ACID_CYCLE	-0.464886479	0.025410823	Spearman correlation
g__Clostridium_XVIII.s__Clostridium_ramosum	GOBP_TRICARBOXYLIC_ACID_METABOLIC_PROCESS	-0.464886479	0.025410823	Spearman correlation
g__Porphyromonas.s__Porphyromonas_somerae	GOBP_POSITIVE_REGULATION_OF_RESPONSE_TO_ENDOPLASMIC_RETICULUM_STRESS	0.464663212	0.025490737	Spearman correlation
g__Clostridium_XVIII.s__Clostridium_ramosum	GOBP_RESPONSE_TO_TOPOLOGICALLY_INCORRECT_PROTEIN	-0.463897358	0.025766392	Spearman correlation
g__Eubacterium.s__uncultured_Clostridiales_bacterium	GOBP_GLIAL_CELL_APOPTOTIC_PROCESS	0.463671285	0.025848218	Spearman correlation
g__Porphyromonas.s__Porphyromonas_somerae	GOBP_POSITIVE_REGULATION_OF_HISTONE_H3_K4_METHYLATION	0.463294543	0.025985039	Spearman correlation
g__Lachnospiracea_incertae_sedis.s__uncultured_bacterium_adhufec37.25	GOBP_GLUTAMINE_METABOLIC_PROCESS	-0.462740534	0.02618729	Spearman correlation
g__Lachnospiracea_incertae_sedis.s__uncultured_bacterium_adhufec37.25	GOBP_PROTEIN_FOLDING_IN_ENDOPLASMIC_RETICULUM	0.462740534	0.02618729	Spearman correlation
p__Tenericutes.c__Mollicutes	GOBP_NEGATIVE_REGULATION_OF_CIRCADIAN_RHYTHM	0.462740534	0.02618729	Spearman correlation
p__Tenericutes.c__Mollicutes	GOBP_NEGATIVE_REGULATION_OF_HOMOTYPIC_CELL_CELL_ADHESION	0.462740534	0.02618729	Spearman correlation
p__Tenericutes.c__Mollicutes	GOBP_SULFUR_COMPOUND_TRANSPORT	0.462740534	0.02618729	Spearman correlation
k__Bacteria.p__Tenericutes	GOBP_NEGATIVE_REGULATION_OF_CIRCADIAN_RHYTHM	0.462740534	0.02618729	Spearman correlation
k__Bacteria.p__Tenericutes	GOBP_NEGATIVE_REGULATION_OF_HOMOTYPIC_CELL_CELL_ADHESION	0.462740534	0.02618729	Spearman correlation
k__Bacteria.p__Tenericutes	GOBP_SULFUR_COMPOUND_TRANSPORT	0.462740534	0.02618729	Spearman correlation
o__Actinomycetales.f__Corynebacteriaceae	GOBP_GROWTH_HORMONE_RECEPTOR_SIGNALING_PATHWAY	-0.462420709	0.026304619	Spearman correlation
f__Corynebacteriaceae.g__Corynebacterium	GOBP_GROWTH_HORMONE_RECEPTOR_SIGNALING_PATHWAY	-0.462420709	0.026304619	Spearman correlation
g__Clostridium_XlVa.s__Clostridium_scindens	GOBP_NEGATIVE_REGULATION_OF_NUCLEAR_TRANSCRIBED_MRNA_CATABOLIC_PROCESS_DEADENYLATION_DEPENDENT_DECAY	-0.461577961	0.026615802	Spearman correlation
g__Clostridium_XlVa.s__Clostridium_scindens	GOBP_RESPONSE_TO_MANGANESE_ION	-0.461577961	0.026615802	Spearman correlation
g__Clostridium_XlVa.s__Clostridium_scindens	GOBP_GENE_SILENCING_BY_RNA	-0.460531299	0.027006369	Spearman correlation
g__Bacteroides.s__Bacteroides_plebeius	GOBP_PURINE_CONTAINING_COMPOUND_TRANSMEMBRANE_TRANSPORT	0.460096987	0.027169774	Spearman correlation
g__Clostridium_XlVa.s__Clostridium_scindens	GOBP_RESPONSE_TO_DEXAMETHASONE	-0.459484637	0.027401503	Spearman correlation
g__Eubacterium.s__uncultured_Clostridiales_bacterium	GOBP_RESPONSE_TO_LEAD_ION	0.459484637	0.027401503	Spearman correlation
g__Clostridium_XVIII.s__Clostridium_ramosum	GOBP_POSITIVE_REGULATION_OF_TRANSFERASE_ACTIVITY	-0.458951758	0.027604441	Spearman correlation
g__Porphyromonas.s__Porphyromonas_somerae	GOBP_HISTONE_H2A_MONOUBIQUITINATION	0.457819866	0.028039483	Spearman correlation
g__Bacteroides.s__Bacteroides_plebeius	GOBP_AMP_METABOLIC_PROCESS	0.457773265	0.028057511	Spearman correlation
g__Bacteroides.s__Bacteroides_plebeius	GOBP_PYRIMIDINE_RIBONUCLEOSIDE_TRIPHOSPHATE_METABOLIC_PROCESS	0.457773265	0.028057511	Spearman correlation
g__Clostridium_XVIII.s__Clostridium_ramosum	GOBP_OTOLITH_DEVELOPMENT	-0.456973517	0.028368338	Spearman correlation
g__Porphyromonas.s__Porphyromonas_somerae	GOBP_NUCLEAR_PORE_COMPLEX_ASSEMBLY	0.456451197	0.028572819	Spearman correlation
g__Clostridium_XVIII.s__Clostridium_ramosum	GOBP_LABYRINTHINE_LAYER_MORPHOGENESIS	-0.455984397	0.028756558	Spearman correlation
g__Porphyromonas.s__Porphyromonas_somerae	GOBP_ESTABLISHMENT_OF_ENDOTHELIAL_INTESTINAL_BARRIER	0.455766862	0.028842503	Spearman correlation
g__Eubacterium.s__uncultured_Clostridiales_bacterium	GOBP_REGULATION_OF_GLOMERULAR_FILTRATION	0.455297989	0.029028446	Spearman correlation
g__Clostridium_XVIII.s__Clostridium_ramosum	GOBP_REGULATION_OF_HYDROGEN_PEROXIDE_MEDIATED_PROGRAMMED_CELL_DEATH	-0.454995277	0.029149	Spearman correlation
g__Olsenella.s__Olsenella_uli	GOBP_L_ASPARTATE_TRANSMEMBRANE_TRANSPORT	0.454782533	0.029233963	Spearman correlation
o__Actinomycetales.f__Corynebacteriaceae	GOBP_ESTABLISHMENT_OF_PROTEIN_LOCALIZATION_TO_VACUOLE	-0.454287682	0.029432354	Spearman correlation
f__Corynebacteriaceae.g__Corynebacterium	GOBP_ESTABLISHMENT_OF_PROTEIN_LOCALIZATION_TO_VACUOLE	-0.454287682	0.029432354	Spearman correlation
g__Porphyromonas.s__Porphyromonas_somerae	GOBP_NEGATIVE_REGULATION_OF_GENE_EXPRESSION_EPIGENETIC	0.453713858	0.029663746	Spearman correlation
g__Porphyromonas.s__Porphyromonas_somerae	GOBP_MICROTUBULE_ORGANIZING_CENTER_LOCALIZATION	0.452345189	0.030221505	Spearman correlation
g__Howardella.s__uncultured_organism	GOBP_VESICLE_COATING	-0.452251275	0.030260081	Spearman correlation
g__Clostridium_XVIII.s__Clostridium_ramosum	GOBP_LABYRINTHINE_LAYER_DEVELOPMENT	-0.451038796	0.030761636	Spearman correlation
g__Bacteroides.s__Bacteroides_plebeius	GOBP_UTP_METABOLIC_PROCESS	0.450802098	0.030860315	Spearman correlation
g__Clostridium_XVIII.s__Clostridium_ramosum	GOBP_HISTONE_H3_K36_DEMETHYLATION	-0.450049676	0.031175671	Spearman correlation
g__Howardella.s__uncultured_organism	GOBP_HYPOTONIC_RESPONSE	-0.449720018	0.031314642	Spearman correlation
g__Olsenella.s__Olsenella_uli	GOBP_NUCLEOSIDE_MONOPHOSPHATE_METABOLIC_PROCESS	0.449720018	0.031314642	Spearman correlation
g__Clostridium_XVIII.s__Clostridium_ramosum	GOBP_REGULATION_OF_RECEPTOR_CATABOLIC_PROCESS	-0.449060556	0.031594121	Spearman correlation
g__Clostridium_XVIII.s__Clostridium_ramosum	GOBP_MYELOID_CELL_APOPTOTIC_PROCESS	-0.449060556	0.031594121	Spearman correlation
g__Eubacterium.s__uncultured_Clostridiales_bacterium	GOBP_TOLL_LIKE_RECEPTOR_2_SIGNALING_PATHWAY	0.449018017	0.031612217	Spearman correlation
o__Actinomycetales.f__Corynebacteriaceae	GOBP_PROTEIN_TARGETING_TO_VACUOLE	-0.448478376	0.031842491	Spearman correlation
f__Corynebacteriaceae.g__Corynebacterium	GOBP_PROTEIN_TARGETING_TO_VACUOLE	-0.448478376	0.031842491	Spearman correlation
g__Clostridium_XVIII.s__Clostridium_ramosum	GOBP_NEGATIVE_REGULATION_OF_ENDOPLASMIC_RETICULUM_UNFOLDED_PROTEIN_RESPONSE	-0.448071436	0.032017018	Spearman correlation
g__Clostridium_XVIII.s__Clostridium_ramosum	GOBP_PHOSPHATE_ION_TRANSMEMBRANE_TRANSPORT	-0.448071436	0.032017018	Spearman correlation
g__Howardella.s__uncultured_organism	GOBP_IMPORT_INTO_NUCLEUS	-0.448032514	0.03203375	Spearman correlation
g__Bacteroides.s__Bacteroides_plebeius	GOBP_LYSOSOMAL_PROTEIN_CATABOLIC_PROCESS	-0.446154654	0.032849314	Spearman correlation
g__Clostridium_XlVa.s__Clostridium_scindens	GOBP_PEPTIDYL_THREONINE_MODIFICATION	-0.44587803	0.032970831	Spearman correlation
p__Firmicutes.c__Bacilli	GOBP_NEUTROPHIL_DIFFERENTIATION	-0.445652174	0.033070311	Spearman correlation
g__Porphyromonas.s__Porphyromonas_somerae	g__Coprobacter.s__uncultured_organism	0.445185843	0.033276461	Spearman correlation
g__Eubacterium.s__uncultured_Clostridiales_bacterium	GOBP_NEGATIVE_REGULATION_OF_ENDOPLASMIC_RETICULUM_STRESS_INDUCED_INTRINSIC_APOPTOTIC_SIGNALING_PATHWAY	0.444831368	0.033433843	Spearman correlation
g__Porphyromonas.s__Porphyromonas_somerae	GOBP_POSITIVE_REGULATION_OF_MRNA_PROCESSING	0.444817508	0.033440009	Spearman correlation
g__Howardella.s__uncultured_organism	GOBP_REGULATION_OF_NUCLEOCYTOPLASMIC_TRANSPORT	-0.444657504	0.033511252	Spearman correlation
g__Lachnospiracea_incertae_sedis.s__uncultured_bacterium_adhufec37.25	GOBP_NEURON_DEATH_IN_RESPONSE_TO_OXIDATIVE_STRESS	0.444554224	0.033557301	Spearman correlation
g__Lachnospiracea_incertae_sedis.s__uncultured_bacterium_adhufec37.25	GOBP_REGULATION_OF_TRANSLATION_IN_RESPONSE_TO_ENDOPLASMIC_RETICULUM_STRESS	0.444554224	0.033557301	Spearman correlation
g__Lachnospiracea_incertae_sedis.s__uncultured_bacterium_adhufec37.25	GOBP_NEGATIVE_REGULATION_OF_MYELOID_CELL_APOPTOTIC_PROCESS	0.444554224	0.033557301	Spearman correlation
g__Lachnospiracea_incertae_sedis.s__uncultured_bacterium_adhufec37.25	GOBP_NEGATIVE_REGULATION_OF_GLUCONEOGENESIS	0.444554224	0.033557301	Spearman correlation
g__Lachnospiracea_incertae_sedis.s__uncultured_bacterium_adhufec37.25	GOBP_REGULATION_OF_TOLL_LIKE_RECEPTOR_3_SIGNALING_PATHWAY	0.444554224	0.033557301	Spearman correlation
g__Lachnospiracea_incertae_sedis.s__uncultured_bacterium_adhufec37.25	GOBP_MAMMARY_GLAND_DEVELOPMENT	0.444554224	0.033557301	Spearman correlation
g__Lachnospiracea_incertae_sedis.s__uncultured_bacterium_adhufec37.25	GOBP_PROTEIN_LOCALIZATION_TO_VACUOLE	0.444554224	0.033557301	Spearman correlation
g__Lachnospiracea_incertae_sedis.s__uncultured_bacterium_adhufec37.25	GOBP_POSITIVE_REGULATION_OF_PROTEIN_LOCALIZATION_TO_CELL_PERIPHERY	0.444554224	0.033557301	Spearman correlation
g__Lachnospiracea_incertae_sedis.s__uncultured_bacterium_adhufec37.25	GOBP_ESTABLISHMENT_OF_PROTEIN_LOCALIZATION_TO_VACUOLE	0.444554224	0.033557301	Spearman correlation
g__Lachnospiracea_incertae_sedis.s__uncultured_bacterium_adhufec37.25	GOBP_DESMOSOME_ORGANIZATION	0.444554224	0.033557301	Spearman correlation
g__Lachnospiracea_incertae_sedis.s__uncultured_bacterium_adhufec37.25	GOBP_BRANCHING_INVOLVED_IN_LABYRINTHINE_LAYER_MORPHOGENESIS	0.444554224	0.033557301	Spearman correlation
g__Lachnospiracea_incertae_sedis.s__uncultured_bacterium_adhufec37.25	GOBP_REGULATION_OF_MYELOID_CELL_APOPTOTIC_PROCESS	0.444554224	0.033557301	Spearman correlation
g__Lachnospiracea_incertae_sedis.s__uncultured_bacterium_adhufec37.25	GOBP_POSITIVE_REGULATION_OF_LAMELLIPODIUM_ORGANIZATION	0.444554224	0.033557301	Spearman correlation
g__Lachnospiracea_incertae_sedis.s__uncultured_bacterium_adhufec37.25	GOBP_VESICLE_LOCALIZATION	0.444554224	0.033557301	Spearman correlation
g__Lachnospiracea_incertae_sedis.s__uncultured_bacterium_adhufec37.25	GOBP_GROWTH_HORMONE_RECEPTOR_SIGNALING_PATHWAY	0.444554224	0.033557301	Spearman correlation
g__Lachnospiracea_incertae_sedis.s__uncultured_bacterium_adhufec37.25	GOBP_REGULATION_OF_PROTEIN_DEUBIQUITINATION	0.444554224	0.033557301	Spearman correlation
g__Lachnospiracea_incertae_sedis.s__uncultured_bacterium_adhufec37.25	GOBP_EPITHELIAL_CELL_CELL_ADHESION	0.444554224	0.033557301	Spearman correlation
p__Tenericutes.c__Mollicutes	GOBP_LONG_CHAIN_FATTY_ACYL_COA_BIOSYNTHETIC_PROCESS	0.444554224	0.033557301	Spearman correlation
p__Tenericutes.c__Mollicutes	GOBP_POSITIVE_REGULATION_OF_MESENCHYMAL_CELL_PROLIFERATION	0.444554224	0.033557301	Spearman correlation
p__Tenericutes.c__Mollicutes	GOBP_RESPONSE_TO_IRON_ION	0.444554224	0.033557301	Spearman correlation
k__Bacteria.p__Tenericutes	GOBP_LONG_CHAIN_FATTY_ACYL_COA_BIOSYNTHETIC_PROCESS	0.444554224	0.033557301	Spearman correlation
k__Bacteria.p__Tenericutes	GOBP_POSITIVE_REGULATION_OF_MESENCHYMAL_CELL_PROLIFERATION	0.444554224	0.033557301	Spearman correlation
k__Bacteria.p__Tenericutes	GOBP_RESPONSE_TO_IRON_ION	0.444554224	0.033557301	Spearman correlation
o__Actinomycetales.f__Corynebacteriaceae	GOBP_RETINA_LAYER_FORMATION	-0.443830932	0.033881205	Spearman correlation
f__Corynebacteriaceae.g__Corynebacterium	GOBP_RETINA_LAYER_FORMATION	-0.443830932	0.033881205	Spearman correlation
g__Clostridium_XlVa.s__Clostridium_scindens	GOBP_NEGATIVE_REGULATION_OF_OXIDATIVE_STRESS_INDUCED_CELL_DEATH	-0.443784706	0.03390199	Spearman correlation
g__Clostridium_XlVa.s__Clostridium_scindens	GOBP_POSITIVE_REGULATION_OF_POST_TRANSCRIPTIONAL_GENE_SILENCING	-0.442738044	0.03437531	Spearman correlation
g__Clostridium_XlVa.s__Clostridium_scindens	GOBP_FORMATION_OF_TRANSLATION_PREINITIATION_COMPLEX	-0.442738044	0.03437531	Spearman correlation
g__Lachnospiracea_incertae_sedis.s__uncultured_bacterium_adhufec37.25	GOBP_TELOMERE_CAPPING	-0.442533523	0.034468405	Spearman correlation
g__Lachnospiracea_incertae_sedis.s__uncultured_bacterium_adhufec37.25	GOBP_DICARBOXYLIC_ACID_METABOLIC_PROCESS	-0.442533523	0.034468405	Spearman correlation
g__Lachnospiracea_incertae_sedis.s__uncultured_bacterium_adhufec37.25	GOBP_MITOCHONDRIAL_DNA_METABOLIC_PROCESS	-0.442533523	0.034468405	Spearman correlation
g__Lachnospiracea_incertae_sedis.s__uncultured_bacterium_adhufec37.25	GOBP_RESPONSE_TO_ENDOPLASMIC_RETICULUM_STRESS	0.442533523	0.034468405	Spearman correlation
g__Lachnospiracea_incertae_sedis.s__uncultured_bacterium_adhufec37.25	GOBP_TOLL_LIKE_RECEPTOR_2_SIGNALING_PATHWAY	0.442533523	0.034468405	Spearman correlation
g__Lachnospiracea_incertae_sedis.s__uncultured_bacterium_adhufec37.25	GOBP_TRICARBOXYLIC_ACID_METABOLIC_PROCESS	0.442533523	0.034468405	Spearman correlation
g__Lachnospiracea_incertae_sedis.s__uncultured_bacterium_adhufec37.25	GOBP_REGULATION_OF_GOLGI_ORGANIZATION	0.442533523	0.034468405	Spearman correlation
g__Lachnospiracea_incertae_sedis.s__uncultured_bacterium_adhufec37.25	GOBP_PROTEIN_EXIT_FROM_ENDOPLASMIC_RETICULUM	0.442533523	0.034468405	Spearman correlation
g__Lachnospiracea_incertae_sedis.s__uncultured_bacterium_adhufec37.25	GOBP_GOLGI_RIBBON_FORMATION	0.442533523	0.034468405	Spearman correlation
g__Lachnospiracea_incertae_sedis.s__uncultured_bacterium_adhufec37.25	GOBP_PROTEIN_TARGETING_TO_LYSOSOME	0.442533523	0.034468405	Spearman correlation
g__Lachnospiracea_incertae_sedis.s__uncultured_bacterium_adhufec37.25	GOBP_REGULATION_OF_EXOSOMAL_SECRETION	0.442533523	0.034468405	Spearman correlation
g__Clostridium_XVIII.s__Clostridium_ramosum	GOBP_REGULATION_OF_TRANSLATION_IN_RESPONSE_TO_ENDOPLASMIC_RETICULUM_STRESS	-0.442136715	0.034649597	Spearman correlation
g__Clostridium_XVIII.s__Clostridium_ramosum	GOBP_REGULATION_OF_DNA_TEMPLATED_TRANSCRIPTION_IN_RESPONSE_TO_STRESS	-0.442136715	0.034649597	Spearman correlation
g__Porphyromonas.s__Porphyromonas_somerae	GOBP_VESICLE_COATING	0.44208017	0.034675478	Spearman correlation
g__Bacteroides.s__Bacteroides_plebeius	GOBP_LONG_CHAIN_FATTY_ACID_IMPORT_ACROSS_PLASMA_MEMBRANE	0.44150721	0.034938587	Spearman correlation
o__Actinomycetales.f__Corynebacteriaceae	GOBP_PROTEIN_LOCALIZATION_TO_LYSOSOME	-0.44150721	0.034938587	Spearman correlation
f__Corynebacteriaceae.g__Corynebacterium	GOBP_PROTEIN_LOCALIZATION_TO_LYSOSOME	-0.44150721	0.034938587	Spearman correlation
g__Porphyromonas.s__Porphyromonas_somerae	GOBP_CENTROSOME_DUPLICATION	0.441395835	0.034989914	Spearman correlation
g__Howardella.s__uncultured_organism	GOBP_PERK_MEDIATED_UNFOLDED_PROTEIN_RESPONSE	-0.441282495	0.035042208	Spearman correlation
g__Clostridium_XVIII.s__Clostridium_ramosum	GOBP_REGULATION_OF_CYTOPLASMIC_TRANSPORT	-0.441147595	0.03510453	Spearman correlation
o__Clostridiales.f__Clostridiales_Incertae_Sedis_XI	GOBP_XENOBIOTIC_TRANSPORT	-0.44091904	0.035210319	Spearman correlation
g__Clostridium_XlVa.s__Clostridium_scindens	GOBP_REGULATION_OF_RESPONSE_TO_ENDOPLASMIC_RETICULUM_STRESS	-0.44064472	0.035337624	Spearman correlation
g__Lachnospiracea_incertae_sedis.s__uncultured_bacterium_adhufec37.25	GOBP_RNA_TEMPLATED_DNA_BIOSYNTHETIC_PROCESS	-0.440512822	0.035398963	Spearman correlation
g__Lachnospiracea_incertae_sedis.s__uncultured_bacterium_adhufec37.25	GOBP_AMP_BIOSYNTHETIC_PROCESS	-0.440512822	0.035398963	Spearman correlation
p__Tenericutes.c__Mollicutes	GOBP_PORE_COMPLEX_ASSEMBLY	0.440512822	0.035398963	Spearman correlation
p__Tenericutes.c__Mollicutes	GOBP_NEGATIVE_REGULATION_OF_NUCLEAR_TRANSCRIBED_MRNA_CATABOLIC_PROCESS_DEADENYLATION_DEPENDENT_DECAY	0.440512822	0.035398963	Spearman correlation
p__Tenericutes.c__Mollicutes	GOBP_C4_DICARBOXYLATE_TRANSPORT	0.440512822	0.035398963	Spearman correlation
k__Bacteria.p__Tenericutes	GOBP_PORE_COMPLEX_ASSEMBLY	0.440512822	0.035398963	Spearman correlation
k__Bacteria.p__Tenericutes	GOBP_NEGATIVE_REGULATION_OF_NUCLEAR_TRANSCRIBED_MRNA_CATABOLIC_PROCESS_DEADENYLATION_DEPENDENT_DECAY	0.440512822	0.035398963	Spearman correlation
k__Bacteria.p__Tenericutes	GOBP_C4_DICARBOXYLATE_TRANSPORT	0.440512822	0.035398963	Spearman correlation
g__Clostridium_XVIII.s__Clostridium_ramosum	GOBP_MANGANESE_ION_TRANSPORT	-0.440158474	0.03556417	Spearman correlation
o__Clostridiales.f__Clostridiales_Incertae_Sedis_XI	GOBP_PHENOL_CONTAINING_COMPOUND_BIOSYNTHETIC_PROCESS	-0.439925979	0.035672897	Spearman correlation
g__Eubacterium.s__uncultured_Clostridiales_bacterium	GOBP_CELL_DEATH_IN_RESPONSE_TO_OXIDATIVE_STRESS	0.439598058	0.035826695	Spearman correlation
g__Porphyromonas.s__Porphyromonas_somerae	GOBP_LONG_CHAIN_FATTY_ACYL_COA_BIOSYNTHETIC_PROCESS	0.439342831	0.035946762	Spearman correlation
o__Actinomycetales.f__Corynebacteriaceae	GOBP_REFLEX	-0.439183487	0.036021882	Spearman correlation
f__Corynebacteriaceae.g__Corynebacterium	GOBP_REFLEX	-0.439183487	0.036021882	Spearman correlation
g__Clostridium_XlVa.s__Clostridium_scindens	GOBP_POSITIVE_REGULATION_OF_TRANSFERASE_ACTIVITY	-0.438551396	0.036321096	Spearman correlation
g__Lachnospiracea_incertae_sedis.s__uncultured_bacterium_adhufec37.25	GOBP_FORMATION_OF_TRANSLATION_PREINITIATION_COMPLEX	-0.438492121	0.036349255	Spearman correlation
g__Lachnospiracea_incertae_sedis.s__uncultured_bacterium_adhufec37.25	GOBP_MODULATION_BY_HOST_OF_SYMBIONT_PROCESS	0.438492121	0.036349255	Spearman correlation
p__Tenericutes.c__Mollicutes	GOBP_HEPATOCYTE_APOPTOTIC_PROCESS	0.438492121	0.036349255	Spearman correlation
p__Tenericutes.c__Mollicutes	GOBP_VESICLE_TARGETING_TO_FROM_OR_WITHIN_GOLGI	0.438492121	0.036349255	Spearman correlation
k__Bacteria.p__Tenericutes	GOBP_HEPATOCYTE_APOPTOTIC_PROCESS	0.438492121	0.036349255	Spearman correlation
k__Bacteria.p__Tenericutes	GOBP_VESICLE_TARGETING_TO_FROM_OR_WITHIN_GOLGI	0.438492121	0.036349255	Spearman correlation
g__Clostridium_XVIII.s__Clostridium_ramosum	GOBP_REGULATION_OF_TRANSLATIONAL_INITIATION_BY_EIF2_ALPHA_PHOSPHORYLATION	-0.438180234	0.036497705	Spearman correlation
o__Clostridiales.f__Clostridiales_Incertae_Sedis_XI	GOBP_PHOSPHATE_ION_TRANSMEMBRANE_TRANSPORT	-0.437939857	0.036612443	Spearman correlation
o__Actinomycetales.f__Corynebacteriaceae	GOBP_PROTEIN_LOCALIZATION_TO_NUCLEAR_ENVELOPE	0.436859765	0.037131518	Spearman correlation
f__Corynebacteriaceae.g__Corynebacterium	GOBP_PROTEIN_LOCALIZATION_TO_NUCLEAR_ENVELOPE	0.436859765	0.037131518	Spearman correlation
p__Firmicutes.c__Bacilli	GOBP_POSITIVE_REGULATION_OF_HISTONE_H3_K4_METHYLATION	-0.436758893	0.03718029	Spearman correlation
p__Firmicutes.c__Bacilli	GOBP_REGULATION_OF_HISTONE_H3_K4_METHYLATION	-0.436758893	0.03718029	Spearman correlation
g__Porphyromonas.s__Porphyromonas_somerae	GOBP_ESTABLISHMENT_OF_EPITHELIAL_CELL_POLARITY	0.436605492	0.037254556	Spearman correlation
g__Clostridium_XlVa.s__Clostridium_scindens	GOBP_POSITIVE_REGULATION_OF_PROTEIN_LOCALIZATION_TO_CELL_PERIPHERY	-0.436458072	0.037326038	Spearman correlation
g__Eubacterium.s__uncultured_Clostridiales_bacterium	GOBP_RESPONSE_TO_MERCURY_ION	0.43541141	0.037836658	Spearman correlation
g__Porphyromonas.s__Porphyromonas_somerae	GOBP_CELLULAR_RESPONSE_TO_STEROL_DEPLETION	0.435236823	0.037922364	Spearman correlation
p__Firmicutes.c__Bacilli	GOBP_OTOLITH_DEVELOPMENT	-0.434782609	0.038146057	Spearman correlation
g__Clostridium_XlVa.s__Clostridium_scindens	GOBP_CELLULAR_RESPONSE_TO_DEXAMETHASONE_STIMULUS	-0.434364748	0.038352763	Spearman correlation
g__Clostridium_XVIII.s__Clostridium_ramosum	GOBP_REGULATION_OF_MYELOID_CELL_APOPTOTIC_PROCESS	-0.434223753	0.038422708	Spearman correlation
g__Clostridium_XVIII.s__Clostridium_ramosum	GOBP_INTRACELLULAR_PROTEIN_TRANSPORT	-0.434223753	0.038422708	Spearman correlation
g__Porphyromonas.s__Porphyromonas_somerae	GOBP_POSITIVE_REGULATION_OF_MRNA_3_END_PROCESSING	0.433868154	0.038599561	Spearman correlation
o__Actinomycetales.f__Corynebacteriaceae	GOBP_L_GLUTAMATE_IMPORT_ACROSS_PLASMA_MEMBRANE	-0.433374182	0.038846295	Spearman correlation
f__Corynebacteriaceae.g__Corynebacterium	GOBP_L_GLUTAMATE_IMPORT_ACROSS_PLASMA_MEMBRANE	-0.433374182	0.038846295	Spearman correlation
g__Eubacterium.s__uncultured_Clostridiales_bacterium	GOBP_PHOSPHATIDYLINOSITOL_BIOSYNTHETIC_PROCESS	0.433318086	0.038874392	Spearman correlation
g__Clostridium_XVIII.s__Clostridium_ramosum	GOBP_BIOLOGICAL_PROCESS_INVOLVED_IN_INTERACTION_WITH_HOST	-0.433234633	0.038916222	Spearman correlation
g__Porphyromonas.s__Porphyromonas_somerae	GOBP_CIRCADIAN_RHYTHM	0.432499485	0.039286237	Spearman correlation
o__Actinomycetales.f__Corynebacteriaceae	GOBP_POSITIVE_REGULATION_OF_ANION_TRANSMEMBRANE_TRANSPORT	-0.432212321	0.039431521	Spearman correlation
f__Corynebacteriaceae.g__Corynebacterium	GOBP_POSITIVE_REGULATION_OF_ANION_TRANSMEMBRANE_TRANSPORT	-0.432212321	0.039431521	Spearman correlation
g__Howardella.s__uncultured_organism	GOBP_PROTEIN_LOCALIZATION_TO_NUCLEAR_ENVELOPE	-0.432001218	0.039538593	Spearman correlation
g__Clostridium_XVIII.s__Clostridium_ramosum	GOBP_REGULATION_OF_RNA_EXPORT_FROM_NUCLEUS	-0.431256393	0.039918196	Spearman correlation
g__Eubacterium.s__uncultured_Clostridiales_bacterium	GOBP_REGULATION_OF_CELL_DIVISION	0.431224762	0.039934381	Spearman correlation
g__Bacteroides.s__Bacteroides_plebeius	GOBP_CELLULAR_RESPONSE_TO_IONIZING_RADIATION	0.43105046	0.040023655	Spearman correlation
o__Clostridiales.f__Clostridiales_Incertae_Sedis_XI	GOBP_KERATINOCYTE_PROLIFERATION	-0.430988431	0.040055463	Spearman correlation
g__Clostridium_XVIII.s__Clostridium_ramosum	GOBP_MAMMARY_GLAND_EPITHELIAL_CELL_PROLIFERATION	-0.430267273	0.040426724	Spearman correlation
g__Clostridium_XVIII.s__Clostridium_ramosum	GOBP_NEGATIVE_REGULATION_OF_NUCLEAR_TRANSCRIBED_MRNA_CATABOLIC_PROCESS_DEADENYLATION_DEPENDENT_DECAY	-0.430267273	0.040426724	Spearman correlation
g__Eubacterium.s__uncultured_Clostridiales_bacterium	GOBP_NEURON_DEATH_IN_RESPONSE_TO_OXIDATIVE_STRESS	0.4301781	0.040472819	Spearman correlation
g__Eubacterium.s__uncultured_Clostridiales_bacterium	GOBP_GMP_METABOLIC_PROCESS	0.4301781	0.040472819	Spearman correlation
g__Eubacterium.s__uncultured_Clostridiales_bacterium	GOBP_CELL_CYCLE_G1_S_PHASE_TRANSITION	0.4301781	0.040472819	Spearman correlation
g__Clostridium_XlVa.s__Clostridium_scindens	GOBP_NEURON_DEATH_IN_RESPONSE_TO_OXIDATIVE_STRESS	-0.429131438	0.041016939	Spearman correlation
p__Firmicutes.c__Bacilli	GOBP_DESMOSOME_ORGANIZATION	-0.428853755	0.041162254	Spearman correlation
o__Actinomycetales.f__Corynebacteriaceae	GOBP_HEPARAN_SULFATE_PROTEOGLYCAN_BIOSYNTHETIC_PROCESS	-0.428726738	0.041228859	Spearman correlation
f__Corynebacteriaceae.g__Corynebacterium	GOBP_HEPARAN_SULFATE_PROTEOGLYCAN_BIOSYNTHETIC_PROCESS	-0.428726738	0.041228859	Spearman correlation
g__Bacteroides.s__Bacteroides_plebeius	GOBP_PURINE_NUCLEOSIDE_MONOPHOSPHATE_METABOLIC_PROCESS	0.428726738	0.041228859	Spearman correlation
g__Howardella.s__uncultured_organism	GOBP_CELLULAR_HYPOTONIC_RESPONSE	-0.428626209	0.041281633	Spearman correlation
g__Clostridium_XlVa.s__Clostridium_scindens	GOBP_REGULATION_OF_RNA_EXPORT_FROM_NUCLEUS	-0.428084776	0.04156678	Spearman correlation
g__Clostridium_XlVa.s__Clostridium_scindens	GOBP_REGULATION_OF_GLOMERULAR_FILTRATION	-0.427038114	0.042122383	Spearman correlation
g__Porphyromonas.s__Porphyromonas_somerae	GOBP_HEPATICOBILIARY_SYSTEM_DEVELOPMENT	0.427024808	0.042129483	Spearman correlation
g__Bacteroides.s__Bacteroides_plebeius	GOBP_RIBONUCLEOSIDE_MONOPHOSPHATE_METABOLIC_PROCESS	0.426403016	0.042462339	Spearman correlation
g__Porphyromonas.s__Porphyromonas_somerae	GOBP_FATTY_ACYL_COA_METABOLIC_PROCESS	0.426340473	0.042495933	Spearman correlation
g__Eubacterium.s__uncultured_Clostridiales_bacterium	GOBP_ENTRY_INTO_HOST	0.425991452	0.042683786	Spearman correlation
g__Porphyromonas.s__Porphyromonas_somerae	GOBP_ER_NUCLEUS_SIGNALING_PATHWAY	0.425656138	0.042864873	Spearman correlation
g__Olsenella.s__Olsenella_uli	GOBP_IMP_METABOLIC_PROCESS	0.425251199	0.043084363	Spearman correlation
p__Firmicutes.c__Bacilli	GOBP_NUCLEOTIDE_SUGAR_METABOLIC_PROCESS	-0.424901186	0.043274789	Spearman correlation
g__Olsenella.s__Olsenella_uli	GOBP_DICARBOXYLIC_ACID_METABOLIC_PROCESS	0.424407447	0.043544527	Spearman correlation
g__Clostridium_XVIII.s__Clostridium_ramosum	GOBP_RESPONSE_TO_EPIDERMAL_GROWTH_FACTOR	-0.424332552	0.043585559	Spearman correlation
g__Clostridium_XlVa.s__Clostridium_scindens	GOBP_NEGATIVE_REGULATION_OF_ENDOPLASMIC_RETICULUM_UNFOLDED_PROTEIN_RESPONSE	-0.423898128	0.043824154	Spearman correlation
g__Porphyromonas.s__Porphyromonas_somerae	GOBP_TELOMERE_CAPPING	0.423603135	0.043986752	Spearman correlation
g__Howardella.s__uncultured_organism	GOBP_GENE_SILENCING_BY_RNA	-0.423563695	0.044008527	Spearman correlation
g__Clostridium_XVIII.s__Clostridium_ramosum	GOBP_POSITIVE_REGULATION_OF_POST_TRANSCRIPTIONAL_GENE_SILENCING	-0.423343432	0.044130288	Spearman correlation
g__Clostridium_XlVa.s__Clostridium_scindens	GOBP_REGULATION_OF_RECEPTOR_CATABOLIC_PROCESS	-0.422851465	0.044403198	Spearman correlation
g__Eubacterium.s__uncultured_Clostridiales_bacterium	GOBP_PLATELET_MORPHOGENESIS	0.422851465	0.044403198	Spearman correlation
g__Lachnospiracea_incertae_sedis.s__uncultured_bacterium_adhufec37.25	GOBP_LABYRINTHINE_LAYER_DEVELOPMENT	0.422326513	0.044695859	Spearman correlation
g__Lachnospiracea_incertae_sedis.s__uncultured_bacterium_adhufec37.25	GOBP_RESPONSE_TO_GROWTH_HORMONE	0.422326513	0.044695859	Spearman correlation
g__Lachnospiracea_incertae_sedis.s__uncultured_bacterium_adhufec37.25	GOBP_PROTEIN_O_LINKED_GLYCOSYLATION	0.422326513	0.044695859	Spearman correlation
g__Lachnospiracea_incertae_sedis.s__uncultured_bacterium_adhufec37.25	GOBP_POSITIVE_REGULATION_OF_TRANSFERASE_ACTIVITY	0.422326513	0.044695859	Spearman correlation
g__Lachnospiracea_incertae_sedis.s__uncultured_bacterium_adhufec37.25	GOBP_INSULIN_METABOLIC_PROCESS	0.422326513	0.044695859	Spearman correlation
g__Lachnospiracea_incertae_sedis.s__uncultured_bacterium_adhufec37.25	GOBP_PLACENTA_BLOOD_VESSEL_DEVELOPMENT	0.422326513	0.044695859	Spearman correlation
g__Lachnospiracea_incertae_sedis.s__uncultured_bacterium_adhufec37.25	GOBP_REGULATION_OF_GLUCONEOGENESIS	0.422326513	0.044695859	Spearman correlation
g__Lachnospiracea_incertae_sedis.s__uncultured_bacterium_adhufec37.25	GOBP_VESICLE_BUDDING_FROM_MEMBRANE	0.422326513	0.044695859	Spearman correlation
g__Lachnospiracea_incertae_sedis.s__uncultured_bacterium_adhufec37.25	GOBP_ANION_TRANSMEMBRANE_TRANSPORT	0.422326513	0.044695859	Spearman correlation
p__Firmicutes.c__Bacilli	GOBP_REGULATION_OF_GLUCONEOGENESIS	-0.421936759	0.04491412	Spearman correlation
g__Clostridium_XVIII.s__Clostridium_ramosum	GOBP_TOLL_LIKE_RECEPTOR_2_SIGNALING_PATHWAY	-0.421365191	0.045235699	Spearman correlation
g__Eubacterium.s__uncultured_Clostridiales_bacterium	GOBP_REGULATION_OF_MYELOID_CELL_APOPTOTIC_PROCESS	0.420758141	0.045579206	Spearman correlation
o__Actinomycetales.f__Corynebacteriaceae	GOBP_REGULATION_OF_EXOSOMAL_SECRETION	-0.42059371	0.045672601	Spearman correlation
f__Corynebacteriaceae.g__Corynebacterium	GOBP_REGULATION_OF_EXOSOMAL_SECRETION	-0.42059371	0.045672601	Spearman correlation
g__Bacteroides.s__Bacteroides_plebeius	GOBP_ORGANOPHOSPHATE_ESTER_TRANSPORT	-0.42059371	0.045672601	Spearman correlation
g__Lachnospiracea_incertae_sedis.s__uncultured_bacterium_adhufec37.25	GOBP_REGULATION_OF_TRANSLATIONAL_INITIATION_BY_EIF2_ALPHA_PHOSPHORYLATION	0.420305812	0.045836483	Spearman correlation
g__Lachnospiracea_incertae_sedis.s__uncultured_bacterium_adhufec37.25	GOBP_REGULATION_OF_TRANSLATION_IN_RESPONSE_TO_STRESS	0.420305812	0.045836483	Spearman correlation
g__Lachnospiracea_incertae_sedis.s__uncultured_bacterium_adhufec37.25	GOBP_RESPONSE_TO_TOPOLOGICALLY_INCORRECT_PROTEIN	0.420305812	0.045836483	Spearman correlation
g__Lachnospiracea_incertae_sedis.s__uncultured_bacterium_adhufec37.25	GOBP_PROTEIN_DEGLYCOSYLATION	0.420305812	0.045836483	Spearman correlation
g__Lachnospiracea_incertae_sedis.s__uncultured_bacterium_adhufec37.25	GOBP_NUCLEOTIDE_SUGAR_METABOLIC_PROCESS	0.420305812	0.045836483	Spearman correlation
g__Lachnospiracea_incertae_sedis.s__uncultured_bacterium_adhufec37.25	GOBP_REGULATION_OF_GOLGI_TO_PLASMA_MEMBRANE_PROTEIN_TRANSPORT	0.420305812	0.045836483	Spearman correlation
g__Lachnospiracea_incertae_sedis.s__uncultured_bacterium_adhufec37.25	GOBP_GLIAL_CELL_APOPTOTIC_PROCESS	0.420305812	0.045836483	Spearman correlation
p__Tenericutes.c__Mollicutes	GOBP_NEGATIVE_REGULATION_OF_RESPONSE_TO_OXIDATIVE_STRESS	0.420305812	0.045836483	Spearman correlation
p__Tenericutes.c__Mollicutes	GOBP_L_ASPARTATE_TRANSMEMBRANE_TRANSPORT	0.420305812	0.045836483	Spearman correlation
p__Tenericutes.c__Mollicutes	GOBP_BRANCH_ELONGATION_OF_AN_EPITHELIUM	0.420305812	0.045836483	Spearman correlation
k__Bacteria.p__Tenericutes	GOBP_NEGATIVE_REGULATION_OF_RESPONSE_TO_OXIDATIVE_STRESS	0.420305812	0.045836483	Spearman correlation
k__Bacteria.p__Tenericutes	GOBP_L_ASPARTATE_TRANSMEMBRANE_TRANSPORT	0.420305812	0.045836483	Spearman correlation
k__Bacteria.p__Tenericutes	GOBP_BRANCH_ELONGATION_OF_AN_EPITHELIUM	0.420305812	0.045836483	Spearman correlation
g__Lachnospiracea_incertae_sedis.s__uncultured_bacterium_adhufec37.25	GOBP_V_D_J_RECOMBINATION	-0.420305812	0.045836483	Spearman correlation
g__Porphyromonas.s__Porphyromonas_somerae	GOBP_POSITIVE_REGULATION_OF_TELOMERE_MAINTENANCE_VIA_TELOMERE_LENGTHENING	0.420181461	0.04590741	Spearman correlation
g__Porphyromonas.s__Porphyromonas_somerae	GOBP_AMP_METABOLIC_PROCESS	0.418812792	0.046693734	Spearman correlation
g__Porphyromonas.s__Porphyromonas_somerae	GOBP_REGULATION_OF_PROTEIN_DEUBIQUITINATION	0.418812792	0.046693734	Spearman correlation
g__Porphyromonas.s__Porphyromonas_somerae	GOBP_SISTER_CHROMATID_COHESION	0.418812792	0.046693734	Spearman correlation
g__Eubacterium.s__uncultured_Clostridiales_bacterium	GOBP_BIOLOGICAL_PROCESS_INVOLVED_IN_SYMBIOTIC_INTERACTION	0.418664817	0.046779373	Spearman correlation
o__Actinomycetales.f__Corynebacteriaceae	GOBP_RESPONSE_TO_STEROL_DEPLETION	-0.418269988	0.047008474	Spearman correlation
f__Corynebacteriaceae.g__Corynebacterium	GOBP_RESPONSE_TO_STEROL_DEPLETION	-0.418269988	0.047008474	Spearman correlation
g__Porphyromonas.s__Porphyromonas_somerae	GOBP_ECTOPIC_GERM_CELL_PROGRAMMED_CELL_DEATH	0.417444123	0.047490512	Spearman correlation
g__Porphyromonas.s__Porphyromonas_somerae	GOBP_ESTABLISHMENT_OF_ORGANELLE_LOCALIZATION	0.416759788	0.04789285	Spearman correlation
g__Clostridium_XlVa.s__Clostridium_scindens	GOBP_RESPONSE_TO_TOPOLOGICALLY_INCORRECT_PROTEIN	-0.416571493	0.048004017	Spearman correlation
p__Tenericutes.c__Mollicutes	GOBP_MIRNA_CATABOLIC_PROCESS	0.41626441	0.048185746	Spearman correlation
p__Tenericutes.c__Mollicutes	GOBP_ESTABLISHMENT_OF_SISTER_CHROMATID_COHESION	0.41626441	0.048185746	Spearman correlation
p__Tenericutes.c__Mollicutes	GOBP_PROTEIN_MODIFICATION_BY_SMALL_PROTEIN_REMOVAL	0.41626441	0.048185746	Spearman correlation
p__Tenericutes.c__Mollicutes	GOBP_POSITIVE_REGULATION_OF_ANION_TRANSPORT	0.41626441	0.048185746	Spearman correlation
p__Tenericutes.c__Mollicutes	GOBP_REGULATION_OF_GLOMERULAR_FILTRATION	0.41626441	0.048185746	Spearman correlation
p__Tenericutes.c__Mollicutes	GOBP_PHENOL_CONTAINING_COMPOUND_BIOSYNTHETIC_PROCESS	0.41626441	0.048185746	Spearman correlation
p__Tenericutes.c__Mollicutes	GOBP_NEUTRAL_AMINO_ACID_TRANSPORT	0.41626441	0.048185746	Spearman correlation
k__Bacteria.p__Tenericutes	GOBP_MIRNA_CATABOLIC_PROCESS	0.41626441	0.048185746	Spearman correlation
k__Bacteria.p__Tenericutes	GOBP_ESTABLISHMENT_OF_SISTER_CHROMATID_COHESION	0.41626441	0.048185746	Spearman correlation
k__Bacteria.p__Tenericutes	GOBP_PROTEIN_MODIFICATION_BY_SMALL_PROTEIN_REMOVAL	0.41626441	0.048185746	Spearman correlation
k__Bacteria.p__Tenericutes	GOBP_POSITIVE_REGULATION_OF_ANION_TRANSPORT	0.41626441	0.048185746	Spearman correlation
k__Bacteria.p__Tenericutes	GOBP_REGULATION_OF_GLOMERULAR_FILTRATION	0.41626441	0.048185746	Spearman correlation
k__Bacteria.p__Tenericutes	GOBP_PHENOL_CONTAINING_COMPOUND_BIOSYNTHETIC_PROCESS	0.41626441	0.048185746	Spearman correlation
k__Bacteria.p__Tenericutes	GOBP_NEUTRAL_AMINO_ACID_TRANSPORT	0.41626441	0.048185746	Spearman correlation
g__Lachnospiracea_incertae_sedis.s__uncultured_bacterium_adhufec37.25	GOBP_MRNA_CLEAVAGE	-0.41626441	0.048185746	Spearman correlation
g__Lachnospiracea_incertae_sedis.s__uncultured_bacterium_adhufec37.25	GOBP_MRNA_CLEAVAGE_INVOLVED_IN_MRNA_PROCESSING	-0.41626441	0.048185746	Spearman correlation
g__Bacteroides.s__Bacteroides_plebeius	GOBP_REGULATION_OF_CELL_DIVISION	0.415946266	0.048374585	Spearman correlation
g__Eubacterium.s__uncultured_Clostridiales_bacterium	GOBP_PURINE_NUCLEOSIDE_MONOPHOSPHATE_METABOLIC_PROCESS	0.415524831	0.048625619	Spearman correlation
g__Eubacterium.s__uncultured_Clostridiales_bacterium	GOBP_ERYTHROCYTE_DEVELOPMENT	0.415524831	0.048625619	Spearman correlation
g__Clostridium_XlVa.s__Clostridium_scindens	GOBP_RESPONSE_TO_EPIDERMAL_GROWTH_FACTOR	-0.415524831	0.048625619	Spearman correlation
g__Clostridium_XlVa.s__Clostridium_scindens	GOBP_GLIAL_CELL_APOPTOTIC_PROCESS	-0.415524831	0.048625619	Spearman correlation
g__Clostridium_XVIII.s__Clostridium_ramosum	GOBP_HEPARAN_SULFATE_PROTEOGLYCAN_BIOSYNTHETIC_PROCESS	-0.41543047	0.048681965	Spearman correlation
o__Actinomycetales.f__Corynebacteriaceae	GOBP_PROTEIN_TARGETING_TO_LYSOSOME	-0.414784405	0.049069116	Spearman correlation
f__Corynebacteriaceae.g__Corynebacterium	GOBP_PROTEIN_TARGETING_TO_LYSOSOME	-0.414784405	0.049069116	Spearman correlation
g__Porphyromonas.s__Porphyromonas_somerae	GOBP_REGULATION_OF_ENDOPLASMIC_RETICULUM_UNFOLDED_PROTEIN_RESPONSE	0.414706784	0.04911579	Spearman correlation
g__Clostridium_XlVa.s__Clostridium_scindens	GOBP_HYPOTONIC_RESPONSE	-0.414478169	0.04925346	Spearman correlation
g__Clostridium_XlVa.s__Clostridium_scindens	GOBP_INTRACELLULAR_TRANSPORT	-0.414478169	0.04925346	Spearman correlation
g__Eubacterium.s__uncultured_Clostridiales_bacterium	GOBP_NEGATIVE_REGULATION_OF_ENDOPLASMIC_RETICULUM_UNFOLDED_PROTEIN_RESPONSE	0.414478169	0.04925346	Spearman correlation
g__Clostridium_XVIII.s__Clostridium_ramosum	GOBP_CELLULAR_RESPONSE_TO_TOPOLOGICALLY_INCORRECT_PROTEIN	-0.41444135	0.04927566	Spearman correlation
g__Howardella.s__uncultured_organism	GOBP_POSITIVE_REGULATION_OF_TRANSCRIPTION_BY_RNA_POLYMERASE_III	-0.414282418	0.049371577	Spearman correlation
g__Lachnospiracea_incertae_sedis.s__uncultured_bacterium_adhufec37.25	GOBP_POSITIVE_REGULATION_OF_ISOTYPE_SWITCHING_TO_IGG_ISOTYPES	0.414243709	0.04939496	Spearman correlation
p__Tenericutes.c__Mollicutes	GOBP_POSITIVE_REGULATION_OF_ANION_TRANSMEMBRANE_TRANSPORT	0.414243709	0.04939496	Spearman correlation
p__Tenericutes.c__Mollicutes	GOBP_PROTEIN_MANNOSYLATION	0.414243709	0.04939496	Spearman correlation
k__Bacteria.p__Tenericutes	GOBP_POSITIVE_REGULATION_OF_ANION_TRANSMEMBRANE_TRANSPORT	0.414243709	0.04939496	Spearman correlation
k__Bacteria.p__Tenericutes	GOBP_PROTEIN_MANNOSYLATION	0.414243709	0.04939496	Spearman correlation
p__Firmicutes.c__Bacilli	GOBP_REGULATION_OF_GOLGI_TO_PLASMA_MEMBRANE_PROTEIN_TRANSPORT	-0.414031621	0.049523231	Spearman correlation
g__Bacteroides.s__Bacteroides_plebeius	GOBP_TOLL_LIKE_RECEPTOR_2_SIGNALING_PATHWAY	0.413622544	0.049771371	Spearman correlation
Table.S4. Association between LNM-associated enrichment of GOMF and dominant gut microbiota in NLNM
Gut microbiota associated with LNM status	GOMF items	r.value	p.value	Method
g__Porphyromonas.s__Porphyromonas_somerae	GOMF_ATP_DEPENDENT_ACTIVITY	0.575525422	0.004060378	Spearman correlation
g__Porphyromonas.s__Porphyromonas_somerae	GOMF_ATP_HYDROLYSIS_ACTIVITY	0.571419414	0.004396135	Spearman correlation
p__Firmicutes.c__Bacilli	GOMF_MONOVALENT_CATION_PROTON_ANTIPORTER_ACTIVITY	-0.559288538	0.005526975	Spearman correlation
g__Bacteroides.s__Bacteroides_plebeius	GOMF_ATP_DEPENDENT_PROTEIN_FOLDING_CHAPERONE	0.557693317	0.005692296	Spearman correlation
g__Clostridium_XVIII.s__Clostridium_ramosum	GOMF_ALANINE_TRANSMEMBRANE_TRANSPORTER_ACTIVITY	-0.548961693	0.006672053	Spearman correlation
g__Clostridium_XVIII.s__Clostridium_ramosum	GOMF_H4_HISTONE_ACETYLTRANSFERASE_ACTIVITY	-0.544016092	0.007286601	Spearman correlation
g__Porphyromonas.s__Porphyromonas_somerae	GOMF_CYCLIN_DEPENDENT_PROTEIN_SERINE_THREONINE_KINASE_ACTIVATOR_ACTIVITY	0.541993025	0.00755118	Spearman correlation
o__Actinomycetales.f__Corynebacteriaceae	GOMF_PRE_MRNA_INTRONIC_BINDING	-0.527484929	0.009691735	Spearman correlation
f__Corynebacteriaceae.g__Corynebacterium	GOMF_PRE_MRNA_INTRONIC_BINDING	-0.527484929	0.009691735	Spearman correlation
g__Porphyromonas.s__Porphyromonas_somerae	GOMF_P53_BINDING	0.518725648	0.011210513	Spearman correlation
p__Firmicutes.c__Bacilli	GOMF_ACTIVE_ION_TRANSMEMBRANE_TRANSPORTER_ACTIVITY	-0.516798419	0.011569635	Spearman correlation
g__Clostridium_XlVa.s__Clostridium_scindens	GOMF_H4_HISTONE_ACETYLTRANSFERASE_ACTIVITY	-0.511817739	0.012541695	Spearman correlation
g__Porphyromonas.s__Porphyromonas_somerae	GOMF_RNA_POLYMERASE_CORE_ENZYME_BINDING	0.509829298	0.012948004	Spearman correlation
g__Porphyromonas.s__Porphyromonas_somerae	GOMF_ADENYL_NUCLEOTIDE_BINDING	0.508460628	0.013233885	Spearman correlation
g__Porphyromonas.s__Porphyromonas_somerae	GOMF_ATP_DEPENDENT_CHROMATIN_REMODELER_ACTIVITY	0.503670286	0.014275423	Spearman correlation
g__Porphyromonas.s__Porphyromonas_somerae	GOMF_BITTER_TASTE_RECEPTOR_ACTIVITY	0.500248613	0.015059598	Spearman correlation
g__Clostridium_XlVa.s__Clostridium_scindens	GOMF_NUCLEAR_THYROID_HORMONE_RECEPTOR_BINDING	-0.498211133	0.015542987	Spearman correlation
g__Bacteroides.s__Bacteroides_plebeius	GOMF_ATP_DEPENDENT_ACTIVITY_ACTING_ON_RNA	0.497276541	0.015768906	Spearman correlation
g__Porphyromonas.s__Porphyromonas_somerae	GOMF_VOLTAGE_GATED_ANION_CHANNEL_ACTIVITY	0.49682694	0.015878536	Spearman correlation
g__Porphyromonas.s__Porphyromonas_somerae	GOMF_RIBONUCLEOTIDE_BINDING	0.49682694	0.015878536	Spearman correlation
g__Clostridium_XVIII.s__Clostridium_ramosum	GOMF_SOLUTE_CATION_ANTIPORTER_ACTIVITY	-0.495549204	0.016193489	Spearman correlation
g__Clostridium_XlVa.s__Clostridium_scindens	GOMF_DYNEIN_COMPLEX_BINDING	-0.494024484	0.016575951	Spearman correlation
g__Clostridium_XVIII.s__Clostridium_ramosum	GOMF_CADHERIN_BINDING	-0.492581843	0.016944553	Spearman correlation
g__Clostridium_XVIII.s__Clostridium_ramosum	GOMF_KINASE_ACTIVITY	-0.492581843	0.016944553	Spearman correlation
g__Porphyromonas.s__Porphyromonas_somerae	GOMF_TASTE_RECEPTOR_ACTIVITY	0.491352263	0.017263947	Spearman correlation
g__Lachnospiracea_incertae_sedis.s__uncultured_bacterium_adhufec37.25	GOMF_KINASE_ACTIVATOR_ACTIVITY	0.489009647	0.017885985	Spearman correlation
g__Lachnospiracea_incertae_sedis.s__uncultured_bacterium_adhufec37.25	GOMF_MONOVALENT_CATION_PROTON_ANTIPORTER_ACTIVITY	0.489009647	0.017885985	Spearman correlation
g__Lachnospiracea_incertae_sedis.s__uncultured_bacterium_adhufec37.25	GOMF_SOLUTE_CATION_ANTIPORTER_ACTIVITY	0.489009647	0.017885985	Spearman correlation
g__Lachnospiracea_incertae_sedis.s__uncultured_bacterium_adhufec37.25	GOMF_EXOGENOUS_PROTEIN_BINDING	0.489009647	0.017885985	Spearman correlation
g__Lachnospiracea_incertae_sedis.s__uncultured_bacterium_adhufec37.25	GOMF_ACTIVE_ION_TRANSMEMBRANE_TRANSPORTER_ACTIVITY	0.489009647	0.017885985	Spearman correlation
p__Tenericutes.c__Mollicutes	GOMF_PHOSPHOLIPID_SCRAMBLASE_ACTIVITY	0.489009647	0.017885985	Spearman correlation
k__Bacteria.p__Tenericutes	GOMF_PHOSPHOLIPID_SCRAMBLASE_ACTIVITY	0.489009647	0.017885985	Spearman correlation
g__Olsenella.s__Olsenella_uli	GOMF_CATION_CHLORIDE_SYMPORTER_ACTIVITY	0.488532628	0.018014848	Spearman correlation
g__Lachnospiracea_incertae_sedis.s__uncultured_bacterium_adhufec37.25	GOMF_DIPEPTIDYL_PEPTIDASE_ACTIVITY	0.486988946	0.01843703	Spearman correlation
g__Lachnospiracea_incertae_sedis.s__uncultured_bacterium_adhufec37.25	GOMF_UBIQUITIN_SPECIFIC_PROTEASE_BINDING	0.486988946	0.01843703	Spearman correlation
p__Tenericutes.c__Mollicutes	GOMF_SULFUR_COMPOUND_TRANSMEMBRANE_TRANSPORTER_ACTIVITY	0.486988946	0.01843703	Spearman correlation
k__Bacteria.p__Tenericutes	GOMF_SULFUR_COMPOUND_TRANSMEMBRANE_TRANSPORTER_ACTIVITY	0.486988946	0.01843703	Spearman correlation
g__Clostridium_XVIII.s__Clostridium_ramosum	GOMF_TRANSFERASE_ACTIVITY_TRANSFERRING_PHOSPHORUS_CONTAINING_GROUPS	-0.484668882	0.019086589	Spearman correlation
g__Porphyromonas.s__Porphyromonas_somerae	GOMF_RNA_POLYMERASE_II_COMPLEX_BINDING	0.483140247	0.019524596	Spearman correlation
g__Porphyromonas.s__Porphyromonas_somerae	GOMF_MIRNA_BINDING	0.483140247	0.019524596	Spearman correlation
p__Firmicutes.c__Bacilli	GOMF_SOLUTE_CATION_ANTIPORTER_ACTIVITY	-0.4743083	0.022217052	Spearman correlation
g__Porphyromonas.s__Porphyromonas_somerae	GOMF_PROTEIN_DEMETHYLASE_ACTIVITY	0.474243897	0.022237729	Spearman correlation
o__Actinomycetales.f__Corynebacteriaceae	GOMF_VOLTAGE_GATED_CHLORIDE_CHANNEL_ACTIVITY	-0.47403932	0.022303512	Spearman correlation
f__Corynebacteriaceae.g__Corynebacterium	GOMF_VOLTAGE_GATED_CHLORIDE_CHANNEL_ACTIVITY	-0.47403932	0.022303512	Spearman correlation
g__Clostridium_XVIII.s__Clostridium_ramosum	GOMF_RIBONUCLEOTIDE_BINDING	-0.47378856	0.022384359	Spearman correlation
g__Clostridium_XlVa.s__Clostridium_scindens	GOMF_NUCLEAR_RECEPTOR_COACTIVATOR_ACTIVITY	-0.470997919	0.023300102	Spearman correlation
g__Bacteroides.s__Bacteroides_plebeius	GOMF_PHOSPHOLIPID_TRANSPORTER_ACTIVITY	-0.470553737	0.023448597	Spearman correlation
g__Porphyromonas.s__Porphyromonas_somerae	GOMF_PEPTIDE_N_ACETYLTRANSFERASE_ACTIVITY	0.469453555	0.023819675	Spearman correlation
g__Clostridium_XlVa.s__Clostridium_scindens	GOMF_ATP_DEPENDENT_PROTEIN_FOLDING_CHAPERONE	-0.467857933	0.024366222	Spearman correlation
g__Lachnospiracea_incertae_sedis.s__uncultured_bacterium_adhufec37.25	GOMF_INTRAMEMBRANE_LIPID_TRANSPORTER_ACTIVITY	0.466781936	0.024740429	Spearman correlation
g__Lachnospiracea_incertae_sedis.s__uncultured_bacterium_adhufec37.25	GOMF_MANGANESE_ION_TRANSMEMBRANE_TRANSPORTER_ACTIVITY	0.466781936	0.024740429	Spearman correlation
g__Lachnospiracea_incertae_sedis.s__uncultured_bacterium_adhufec37.25	GOMF_PROTEIN_BINDING_INVOLVED_IN_HETEROTYPIC_CELL_CELL_ADHESION	0.466781936	0.024740429	Spearman correlation
g__Lachnospiracea_incertae_sedis.s__uncultured_bacterium_adhufec37.25	GOMF_EPIDERMAL_GROWTH_FACTOR_RECEPTOR_BINDING	0.466781936	0.024740429	Spearman correlation
g__Porphyromonas.s__Porphyromonas_somerae	GOMF_RNA_POLYMERASE_BINDING	0.463978878	0.025736938	Spearman correlation
g__Lachnospiracea_incertae_sedis.s__uncultured_bacterium_adhufec37.25	GOMF_ARYLSULFATASE_ACTIVITY	0.462740534	0.02618729	Spearman correlation
g__Lachnospiracea_incertae_sedis.s__uncultured_bacterium_adhufec37.25	GOMF_SULFURIC_ESTER_HYDROLASE_ACTIVITY	0.462740534	0.02618729	Spearman correlation
p__Tenericutes.c__Mollicutes	GOMF_ATPASE_COUPLED_INORGANIC_ANION_TRANSMEMBRANE_TRANSPORTER_ACTIVITY	0.462740534	0.02618729	Spearman correlation
k__Bacteria.p__Tenericutes	GOMF_ATPASE_COUPLED_INORGANIC_ANION_TRANSMEMBRANE_TRANSPORTER_ACTIVITY	0.462740534	0.02618729	Spearman correlation
g__Clostridium_XVIII.s__Clostridium_ramosum	GOMF_ADENYL_NUCLEOTIDE_BINDING	-0.452027916	0.030351983	Spearman correlation
g__Clostridium_XVIII.s__Clostridium_ramosum	GOMF_HISTONE_H3_METHYL_LYSINE_36_DEMETHYLASE_ACTIVITY	-0.450049676	0.031175671	Spearman correlation
g__Clostridium_XlVa.s__Clostridium_scindens	GOMF_PROTEIN_ARGININE_N_METHYLTRANSFERASE_ACTIVITY	-0.447971355	0.032060056	Spearman correlation
p__Firmicutes.c__Bacilli	GOMF_CARBOHYDRATE_DERIVATIVE_TRANSMEMBRANE_TRANSPORTER_ACTIVITY	-0.447628458	0.032207862	Spearman correlation
g__Eubacterium.s__uncultured_Clostridiales_bacterium	GOMF_PROTEIN_ARGININE_N_METHYLTRANSFERASE_ACTIVITY	0.446924692	0.032512915	Spearman correlation
g__Clostridium_XVIII.s__Clostridium_ramosum	GOMF_DYNEIN_COMPLEX_BINDING	-0.446093195	0.032876281	Spearman correlation
g__Clostridium_XlVa.s__Clostridium_scindens	GOMF_RNA_POLYMERASE_II_COMPLEX_BINDING	-0.444831368	0.033433843	Spearman correlation
g__Lachnospiracea_incertae_sedis.s__uncultured_bacterium_adhufec37.25	GOMF_ALPHA_CATENIN_BINDING	0.444554224	0.033557301	Spearman correlation
g__Lachnospiracea_incertae_sedis.s__uncultured_bacterium_adhufec37.25	GOMF_CADHERIN_BINDING	0.444554224	0.033557301	Spearman correlation
g__Lachnospiracea_incertae_sedis.s__uncultured_bacterium_adhufec37.25	GOMF_SECONDARY_ACTIVE_TRANSMEMBRANE_TRANSPORTER_ACTIVITY	0.444554224	0.033557301	Spearman correlation
g__Lachnospiracea_incertae_sedis.s__uncultured_bacterium_adhufec37.25	GOMF_TRANSMEMBRANE_RECEPTOR_PROTEIN_PHOSPHATASE_ACTIVITY	0.444554224	0.033557301	Spearman correlation
g__Lachnospiracea_incertae_sedis.s__uncultured_bacterium_adhufec37.25	GOMF_GLYCOSYLTRANSFERASE_ACTIVITY	0.444554224	0.033557301	Spearman correlation
g__Clostridium_XVIII.s__Clostridium_ramosum	GOMF_PRIMARY_MIRNA_BINDING	-0.444114955	0.033753721	Spearman correlation
o__Actinomycetales.f__Corynebacteriaceae	GOMF_ATP_DEPENDENT_PROTEIN_FOLDING_CHAPERONE	0.442669071	0.034406683	Spearman correlation
f__Corynebacteriaceae.g__Corynebacterium	GOMF_ATP_DEPENDENT_PROTEIN_FOLDING_CHAPERONE	0.442669071	0.034406683	Spearman correlation
g__Lachnospiracea_incertae_sedis.s__uncultured_bacterium_adhufec37.25	GOMF_ACETYLGALACTOSAMINYLTRANSFERASE_ACTIVITY	0.442533523	0.034468405	Spearman correlation
g__Clostridium_XVIII.s__Clostridium_ramosum	GOMF_DEUBIQUITINASE_ACTIVITY	-0.442136715	0.034649597	Spearman correlation
g__Bacteroides.s__Bacteroides_plebeius	GOMF_PHOSPHATE_ION_BINDING	0.44150721	0.034938587	Spearman correlation
p__Tenericutes.c__Mollicutes	GOMF_RIBOSOMAL_SMALL_SUBUNIT_BINDING	0.440512822	0.035398963	Spearman correlation
k__Bacteria.p__Tenericutes	GOMF_RIBOSOMAL_SMALL_SUBUNIT_BINDING	0.440512822	0.035398963	Spearman correlation
o__Clostridiales.f__Clostridiales_Incertae_Sedis_XI	GOMF_ARACHIDONATE_COA_LIGASE_ACTIVITY	-0.439925979	0.035672897	Spearman correlation
g__Porphyromonas.s__Porphyromonas_somerae	GOMF_VOLTAGE_GATED_CHLORIDE_CHANNEL_ACTIVITY	0.439342831	0.035946762	Spearman correlation
g__Porphyromonas.s__Porphyromonas_somerae	GOMF_DYNEIN_COMPLEX_BINDING	0.439342831	0.035946762	Spearman correlation
g__Clostridium_XVIII.s__Clostridium_ramosum	GOMF_PRE_MRNA_INTRONIC_BINDING	-0.439169354	0.036028551	Spearman correlation
g__Lachnospiracea_incertae_sedis.s__uncultured_bacterium_adhufec37.25	GOMF_PHOSPHATE_ION_BINDING	0.438492121	0.036349255	Spearman correlation
g__Clostridium_XlVa.s__Clostridium_scindens	GOMF_KINASE_ACTIVITY	-0.437504734	0.036820864	Spearman correlation
o__Clostridiales.f__Clostridiales_Incertae_Sedis_XI	GOMF_TRANSMEMBRANE_RECEPTOR_PROTEIN_TYROSINE_KINASE_ACTIVATOR_ACTIVITY	-0.435953735	0.037571399	Spearman correlation
o__Actinomycetales.f__Corynebacteriaceae	GOMF_OXIDOREDUCTASE_ACTIVITY_ACTING_ON_THE_ALDEHYDE_OR_OXO_GROUP_OF_DONORS_NAD_OR_NADP_AS_ACCEPTOR	-0.435697904	0.037696347	Spearman correlation
f__Corynebacteriaceae.g__Corynebacterium	GOMF_OXIDOREDUCTASE_ACTIVITY_ACTING_ON_THE_ALDEHYDE_OR_OXO_GROUP_OF_DONORS_NAD_OR_NADP_AS_ACCEPTOR	-0.435697904	0.037696347	Spearman correlation
g__Howardella.s__uncultured_organism	GOMF_HEXOSAMINIDASE_ACTIVITY	0.435376228	0.037853917	Spearman correlation
g__Eubacterium.s__uncultured_Clostridiales_bacterium	GOMF_NUCLEAR_THYROID_HORMONE_RECEPTOR_BINDING	0.434364748	0.038352763	Spearman correlation
p__Firmicutes.c__Bacilli	GOMF_ANTIPORTER_ACTIVITY	-0.433794466	0.038636289	Spearman correlation
g__Olsenella.s__Olsenella_uli	GOMF_SECONDARY_ACTIVE_MONOCARBOXYLATE_TRANSMEMBRANE_TRANSPORTER_ACTIVITY	0.433688723	0.038689042	Spearman correlation
g__Porphyromonas.s__Porphyromonas_somerae	GOMF_NUCLEAR_GLUCOCORTICOID_RECEPTOR_BINDING	0.432499485	0.039286237	Spearman correlation
g__Porphyromonas.s__Porphyromonas_somerae	GOMF_ALPHA_CATENIN_BINDING	0.43181515	0.039633157	Spearman correlation
g__Howardella.s__uncultured_organism	GOMF_NUCLEAR_LOCALIZATION_SEQUENCE_BINDING	-0.430313714	0.040402735	Spearman correlation
g__Clostridium_XVIII.s__Clostridium_ramosum	GOMF_PROTEIN_TYROSINE_PHOSPHATASE_ACTIVITY	-0.428289032	0.041459027	Spearman correlation
g__Porphyromonas.s__Porphyromonas_somerae	GOMF_MOLECULAR_CONDENSATE_SCAFFOLD_ACTIVITY	0.427024808	0.042129483	Spearman correlation
g__Clostridium_XVIII.s__Clostridium_ramosum	GOMF_NUCLEAR_THYROID_HORMONE_RECEPTOR_BINDING	-0.426310792	0.042511883	Spearman correlation
g__Lachnospiracea_incertae_sedis.s__uncultured_bacterium_adhufec37.25	GOMF_CARBOHYDRATE_DERIVATIVE_TRANSMEMBRANE_TRANSPORTER_ACTIVITY	0.422326513	0.044695859	Spearman correlation
g__Lachnospiracea_incertae_sedis.s__uncultured_bacterium_adhufec37.25	GOMF_PROTEIN_ARGININE_N_METHYLTRANSFERASE_ACTIVITY	-0.422326513	0.044695859	Spearman correlation
p__Tenericutes.c__Mollicutes	GOMF_POLY_A_SPECIFIC_RIBONUCLEASE_ACTIVITY	0.422326513	0.044695859	Spearman correlation
k__Bacteria.p__Tenericutes	GOMF_POLY_A_SPECIFIC_RIBONUCLEASE_ACTIVITY	0.422326513	0.044695859	Spearman correlation
g__Porphyromonas.s__Porphyromonas_somerae	GOMF_HELICASE_ACTIVITY	0.422234465	0.044747331	Spearman correlation
o__Clostridiales.f__Clostridiales_Incertae_Sedis_XI	GOMF_EPIDERMAL_GROWTH_FACTOR_RECEPTOR_BINDING	-0.422050883	0.044850125	Spearman correlation
g__Eubacterium.s__uncultured_Clostridiales_bacterium	GOMF_SOLUTE_CATION_ANTIPORTER_ACTIVITY	0.421804803	0.044988202	Spearman correlation
g__Bacteroides.s__Bacteroides_plebeius	GOMF_NUCLEAR_EXPORT_SIGNAL_RECEPTOR_ACTIVITY	0.42059371	0.045672601	Spearman correlation
p__Tenericutes.c__Mollicutes	GOMF_MODIFIED_AMINO_ACID_TRANSMEMBRANE_TRANSPORTER_ACTIVITY	0.420305812	0.045836483	Spearman correlation
k__Bacteria.p__Tenericutes	GOMF_MODIFIED_AMINO_ACID_TRANSMEMBRANE_TRANSPORTER_ACTIVITY	0.420305812	0.045836483	Spearman correlation
o__Actinomycetales.f__Corynebacteriaceae	GOMF_SOLUTE_CATION_ANTIPORTER_ACTIVITY	-0.415946266	0.048374585	Spearman correlation
f__Corynebacteriaceae.g__Corynebacterium	GOMF_SOLUTE_CATION_ANTIPORTER_ACTIVITY	-0.415946266	0.048374585	Spearman correlation
g__Porphyromonas.s__Porphyromonas_somerae	GOMF_ATP_DEPENDENT_ACTIVITY_ACTING_ON_RNA	0.414706784	0.04911579	Spearman correlation
p__Tenericutes.c__Mollicutes	GOMF_LYS63_SPECIFIC_DEUBIQUITINASE_ACTIVITY	0.414243709	0.04939496	Spearman correlation
k__Bacteria.p__Tenericutes	GOMF_LYS63_SPECIFIC_DEUBIQUITINASE_ACTIVITY	0.414243709	0.04939496	Spearman correlation
o__Actinomycetales.f__Corynebacteriaceae	GOMF_PHOSPHATASE_ACTIVITY	-0.413622544	0.049771371	Spearman correlation
f__Corynebacteriaceae.g__Corynebacterium	GOMF_PHOSPHATASE_ACTIVITY	-0.413622544	0.049771371	Spearman correlation
Table.S4. Association between LNM-associated enrichment of KEGG pathways and dominant gut microbiota in NLNM
Gut microbiota associated with LNM status	KEGG pathways	r.value	p.value	Method
g__Eubacterium.s__uncultured_Clostridiales_bacterium	KEGG_CYSTEINE_AND_METHIONINE_METABOLISM	0.599737351	0.002487511	Spearman correlation
g__Clostridium_XVIII.s__Clostridium_ramosum	KEGG_CYSTEINE_AND_METHIONINE_METABOLISM	-0.516320727	0.011660094	Spearman correlation
g__Bacteroides.s__Bacteroides_plebeius	KEGG_CYSTEINE_AND_METHIONINE_METABOLISM	0.469391876	0.023840618	Spearman correlation
o__Actinomycetales.f__Corynebacteriaceae	KEGG_GLYCEROLIPID_METABOLISM	-0.461258848	0.026734399	Spearman correlation
f__Corynebacteriaceae.g__Corynebacterium	KEGG_GLYCEROLIPID_METABOLISM	-0.461258848	0.026734399	Spearman correlation
g__Clostridium_XVIII.s__Clostridium_ramosum	KEGG_PANCREATIC_CANCER	-0.454006157	0.029545697	Spearman correlation
o__Clostridiales.f__Clostridiales_Incertae_Sedis_XI	KEGG_ALANINE_ASPARTATE_AND_GLUTAMATE_METABOLISM	-0.452835771	0.030020633	Spearman correlation
g__Lachnospiracea_incertae_sedis.s__uncultured_bacterium_adhufec37.25	KEGG_CITRATE_CYCLE_TCA_CYCLE	0.442533523	0.034468405	Spearman correlation
g__Lachnospiracea_incertae_sedis.s__uncultured_bacterium_adhufec37.25	KEGG_NON_HOMOLOGOUS_END_JOINING	-0.440512822	0.035398963	Spearman correlation
g__Clostridium_XlVa.s__Clostridium_scindens	KEGG_CHRONIC_MYELOID_LEUKEMIA	-0.439598058	0.035826695	Spearman correlation
p__Tenericutes.c__Mollicutes	KEGG_NON_HOMOLOGOUS_END_JOINING	0.438492121	0.036349255	Spearman correlation
k__Bacteria.p__Tenericutes	KEGG_NON_HOMOLOGOUS_END_JOINING	0.438492121	0.036349255	Spearman correlation
g__Lachnospiracea_incertae_sedis.s__uncultured_bacterium_adhufec37.25	KEGG_TYPE_II_DIABETES_MELLITUS	0.422326513	0.044695859	Spearman correlation
g__Lachnospiracea_incertae_sedis.s__uncultured_bacterium_adhufec37.25	KEGG_PANCREATIC_CANCER	0.422326513	0.044695859	Spearman correlation
g__Clostridium_XlVa.s__Clostridium_scindens	KEGG_COLORECTAL_CANCER	-0.421804803	0.044988202	Spearman correlation
g__Porphyromonas.s__Porphyromonas_somerae	KEGG_CHRONIC_MYELOID_LEUKEMIA	0.41402245	0.049528784	Spearman correlation
Footnote: The r.value is the Spearman correlation coefficient value. P-value less than 0.05 is statistically significant.
